# Supplementary material for: Identification of biomarkers for the diagnosis of type 2 diabetes mellitus with metabolic associated fatty liver disease by bioinformatics analysis and experimental validation
Source: Front Endocrinol (Lausanne). 2025 Jan 28;16:1512503. doi: 10.3389/fendo.2025.1512503 (PMC11810736; doi:10.3389/fendo.2025.1512503)
Supplement: Supplementary file 4 [file Table2.xlsx]

## Sheet: Sheet1
	CT		CT		ΔCT		ΔΔCT		2-ΔΔCT		MEAN 2-ΔΔCT
	ACTIN	M-ACTIN	TNFSF10		TNFSF10		TNFSF10		TNFSF10		TNFSF10		CON	NAFLD	T2DM+NAFLD
CON2	22.0583	22.2492	29.6721		7.42287	7.53918	-0.116306		1.08396		1.00218		1.00218	1.24849	1.93478
CON2	22.3949		29.7874		7.53824		-0.000939687		1.00065				0.373072	1.13977	1.78653
CON2	22.2943		29.9056		7.65642		0.117245		0.921946				0.687981	1.21678	1.39837
CON3	21.7918	21.8215	30.7241		8.90266		1.36349		0.388642		0.373072		0.336022	0.945175	1.14101
CON3	21.7598		31.1319		9.31042		1.77124		0.292956				0.687981	1.73229	0.842483
CON3	21.9128		30.5529		8.73143		1.19225		0.437619				0.391974	0.330254	2.64205
CON5	24.5106	24.5414	32.7249		8.18355		0.644375		0.63977		0.687981		0.0270979	0.850944	7.03961
CON5	24.5352		32.5202		7.97876		0.439587		0.737346				0.310709	0.503964	3.27853
CON5	24.5784		32.6226		8.08116		0.541981		0.686827				0.501878	1.09305	2.91537
CON6	17.9425	17.9824	27.257		9.27458		1.73541		0.300324		0.336022		0.376714	3.26748	1.93721
CON6	17.9628		27.0945		9.11208		1.5729		0.336132				2.63525	0.679493	7.84754
CON6	18.042		26.9497		8.96732		1.42814		0.371609				2.74522	1.47111	2.97972
CON7	18.8853	18.6225	27.5742		8.95173		1.41256		0.375645		0.391974		1.8291	1.63485	3.46666
CON7	18.4495		27.3214		8.69889		1.15971		0.447601				2.34673	3.20274	4.54989
CON7	18.5327		27.6652		9.04277		1.50359		0.352675
CON8	18.8635	18.7631	31.8013		13.0383		5.4991		0.0221109		0.0270979
CON8	18.7631		31.5255		12.7624		5.22321		0.0267706
CON8	18.6627		31.2496		12.4865		4.94731		0.0324123
CON9	16.01	16.0493	25.0161		8.96684		1.42767		0.371732		0.310709
CON9	16.0998		25.5687		9.5194		1.98022		0.253451
CON9	16.0381		25.2924		9.24312		1.70394		0.306946
CON10	17.5236	17.4386	25.6526		8.21398		0.674806		0.626416		0.501878
CON10	17.3767		26.4192		8.98067		1.4415		0.368186
CON10	17.4155		25.9463		8.50769		0.968517		0.511031
CON11	17.6615	17.5471	26.4651		8.91802		1.37884		0.384527		0.376714
CON11	17.4504		26.5693		9.02215		1.48298		0.35775
CON11	17.5294		26.4527		8.90555		1.36638		0.387864
CON12	17.8572	17.9559	24.0462		6.0903		-1.44887		2.72995		2.63525
CON12	18.0662		24.3723		6.41641		-1.12276		2.17764
CON12	17.9443		23.911		5.95509		-1.58408		2.99817
CON13	18.2397	18.2017	24.2392		6.03748		-1.5017		2.83176		2.74522
CON13	18.1265		24.3334		6.13166		-1.40752		2.6528
CON13	18.239		24.2809		6.07917		-1.46		2.75109
CON14	16.3468	16.3128	22.9775		6.66464		-0.874534		1.83342		1.8291
CON14	16.3014		23.0398		6.72693		-0.812246		1.75594
CON14	16.2903		22.9276		6.61474		-0.924438		1.89794
CON15	16.8654	16.9335	23.2681		6.33461		-1.20457		2.30469		2.34673
CON15	17.0419		23.3397		6.40619		-1.13299		2.19312
CON15	16.8932		23.1265		6.193		-1.34617		2.54237
NAFLD1	22.292	22.2511	29.4239		7.17275		-0.366432		1.28916		1.24849
NAFLD1	22.2363		29.6601		7.40903		-0.130143		1.0944
NAFLD1	22.225		29.3447		7.09356		-0.445619		1.3619
NAFLD2	24.1721	23.8725	31.0969		7.22438		-0.314795		1.24384		1.13977
NAFLD2	23.7581		31.2872		7.41464		-0.124537		1.09016
NAFLD2	23.6874		31.2936		7.42104		-0.118132		1.08533
NAFLD3	25.0971	24.8541	31.9909		7.13678		-0.402402		1.32171		1.21678
NAFLD3	24.629		32.2365		7.3824		-0.156779		1.1148
NAFLD3	24.8363		32.1137		7.25959		-0.279589		1.21385
NAFLD4	22.3797	22.488	30.1122		7.62423		0.0850531		0.94275		0.945175
NAFLD4	22.5013		30.1048		7.61682		0.0776469		0.947602
NAFLD4	22.583		30.1085		7.62053		0.081351		0.945172
NAFLD5	23.5948	23.5239	30.2741		6.75013		-0.78905		1.72794		1.73229
NAFLD5	23.4715		30.2668		6.74287		-0.796306		1.73665
NAFLD5	23.5055		30.2704		6.7465		-0.792678		1.73229
NAFLD6	17.8104	17.8429	27.0443		9.20145		1.66228		0.31594		0.330254
NAFLD6	17.7847		27.0011		9.15821		1.61903		0.325554
NAFLD6	17.9336		26.8996		9.05677		1.51759		0.349268
NAFLD7	16.8678	16.8828	24.4147		7.53189		-0.00728734		1.00506		0.850944
NAFLD7	16.8811		24.8726		7.98981		0.450629		0.731724
NAFLD7	16.8995		24.7153		7.83246		0.29328		0.816044
NAFLD8	15.8369	15.7988	24.2847		8.48592		0.946743		0.518802		0.503964
NAFLD8	15.794		24.4863		8.68755		1.14837		0.451135
NAFLD8	15.7655		24.2217		8.42293		0.883753		0.541956
NAFLD9	19.5592	19.57	26.8732		7.30316		-0.236016		1.17774		1.09305
NAFLD9	19.4232		27.1232		7.55316		0.0139879		0.990351
NAFLD9	19.7277		26.9572		7.38722		-0.151959		1.11108
NAFLD10	16.016	16.0483	21.9106		5.86234		-1.67684		3.19726		3.26748
NAFLD10	16.1495		21.8552		5.8069		-1.73228		3.32253
NAFLD10	15.9794		21.8726		5.82432		-1.71486		3.28264
NAFLD11	19.4931	19.3447	27.1666		7.8219		0.282728		0.822035		0.679493
NAFLD11	19.1733		27.6673		8.32264		0.783464		0.58097
NAFLD11	19.3676		27.5379		8.19327		0.654094		0.635474
NAFLD12	24.3661	24.3563	32.4394		8.0831		0.54392		0.685905		1.47111
NAFLD12	24.2874		30.5116		6.15534		-1.38383		2.60961
NAFLD12	24.4153		31.7348		7.37848		-0.1607		1.11783
NAFLD13	18.1137	18.0757	25.2404		7.16472		-0.374453		1.29635		1.63485
NAFLD13	18.0509		24.6651		6.5894		-0.949776		1.93157
NAFLD13	18.0623		24.8693		6.79362		-0.745562		1.67663
NAFLD14	18.2571	18.2571	24.2138		5.95671		-1.58246		2.99481		3.20274
NAFLD14	18.2571		23.9894		5.73234		-1.80684		3.49875
NAFLD14	18.2571		24.1572		5.9001		-1.63908		3.11467
T+N1	22.3686	22.4513	29.0097		6.55836		-0.98082		1.97359		1.93478
T+N1	22.5085		29.1541		6.70279		-0.836384		1.78557
T+N1	22.4769		28.9583		6.50694		-1.03224		2.04519
T+N2	23.2591	23.2845	29.9801		6.69557		-0.843603		1.79453		1.78653
T+N2	23.0656		29.993		6.70849		-0.83069		1.77854
T+N2	23.5287		29.9865		6.70203		-0.837147		1.78651
T+N3	27.3564	27.3987	34.4542		7.05544		-0.483741		1.39837		1.39837
T+N3	27.4826		34.4542		7.05544		-0.483741		1.39837
T+N3	27.3573		34.4542		7.05544		-0.483741		1.39837
T+N5	23.3221	23.3697	30.7199		7.35019		-0.188986		1.13996		1.14101
T+N5	23.3673		30.5081		7.13832		-0.400856		1.32029
T+N5	23.4198		30.9636		7.59388		0.0547066		0.96279
T+N6	18.4239	18.4055	26.465		8.05949		0.520317		0.697219		0.842483
T+N6	18.366		26.2468		7.84126		0.302082		0.811081
T+N6	18.4267		25.9173		7.51181		-0.0273666		1.01915
T+N7	17.2752	17.3019	23.5514		6.24941		-1.28976		2.44488		2.64205
T+N7	17.3239		23.4278		6.12587		-1.4133		2.66346
T+N7	17.3067		23.3465		6.04461		-1.49457		2.8178
T+N8	18.3538	18.4692	23.2479		4.77869		-2.76048		6.77623		7.03961
T+N8	18.5748		23.1577		4.68848		-2.85069		7.21347
T+N8	18.4792		23.1747		4.70545		-2.83372		7.12912
T+N9	17.0789	17.0256	22.8942		5.8686		-1.67057		3.18341		3.27853
T+N9	16.999		22.7953		5.76967		-1.76951		3.40938
T+N9	16.999		22.8676		5.84194		-1.69723		3.24279
T+N10	17.4245	17.4928	23.4731		5.98031		-1.55887		2.94623		2.91537
T+N10	17.2432		23.5036		6.0108		-1.52838		2.88461
T+N10	17.8106		23.4883		5.99555		-1.54363		2.91526
T+N11	19.1726	19.2628	25.8048		6.54206		-0.997119		1.99601		1.93721
T+N11	19.1074		25.861		6.59829		-0.940892		1.91971
T+N11	19.5083		25.879		6.61628		-0.922892		1.89591
T+N12	19.4249	19.5128	24.0797		4.56694		-2.97223		7.84751		7.84754
T+N12	19.6059		24.0751		4.56234		-2.97683		7.87256
T+N12	19.5074		24.0843		4.57154		-2.96764		7.82254
T+N13	17.8551	17.8636	23.954		6.09044		-1.44873		2.72968		2.97972
T+N13	17.8361		23.7551		5.89147		-1.64771		3.13336
T+N13	17.8996		23.7817		5.91807		-1.62111		3.07612
T+N14	16.975	17.2671	23.0129		5.74581		-1.79337		3.46623		3.46666
T+N14	17.7258		22.9851		5.71799		-1.82119		3.53372
T+N14	17.1004		23.0407		5.77363		-1.76555		3.40004
T+N15	17.8791	17.9509	23.5516		5.60063		-1.93854		3.83319		4.54989
T+N15	17.983		23.1556		5.20463		-2.33455		5.04394
T+N15	17.9907		23.2354		5.28442		-2.25476		4.77254

## Sheet: Sheet2
	CT		CT		ΔCT		ΔΔCT		2-ΔΔCT		MEAN 2-ΔΔCT
	ACTIN	M-ACTIN	SERPINB2		SERPINB2		SERPINB2		SERPINB2		SERPINB2		CON	NAFLD	T2DM+NAFLD
CON1	23.9534	23.9508	30.1029		6.15209	6.12502	0.0270723		0.98141		1.00024		1.00024	0.135292	0.00889154
CON1	24.0469		30.0931		6.14229		0.0172666		0.988103				3.6176	0.110852	0.0847096
CON1	23.852		30.0314		6.08068		-0.0443389		1.03121				14.6192	0.272508	0.0190739
CON2	30.469	30.7286	34.9865		4.25785		-1.86717		3.64817		3.6176		0.628148	0.136384	0.0436826
CON2	30.9882		35.0108		4.2822		-1.84282		3.58711				3.1078	0.105902	9.43072e-05
CON2	30.7286		34.9986		4.27002		-1.855		3.61751				0.00262201	0.000240042	0.00138592
CON3	31.2465	31.0074	33.5845		2.57714		-3.54788		11.6955		14.6192		0.197307	0.0112451	0.00119296
CON3	30.5581		32.9824		1.97504		-4.14998		17.7529				0.193708	0.00354882	0.00475347
CON3	31.2176		33.2835		2.27609		-3.84893		14.4093				0.207116	0.0135719	0.00177116
CON4	23.2698	23.417	30.2235		6.80654		0.681515		0.62351		0.628148		0.838535	0.0040661	0.000185221
CON4	23.5642		30.1846		6.76761		0.64259		0.640562				0.00237015	0.000234433	0.000881785
CON4	23.417		30.2308		6.81382		0.688799		0.62037				0.0355902	0.00272694	0.000678878
CON5	23.3838	23.5668	27.8241		4.25724		-1.86779		3.64972		3.1078		0.0283085	0.0010546	0.000807641
CON5	23.292		28.37		4.80316		-1.32186		2.49988				0.0314987	0.00328255	0.00226954
CON5	24.0247		28.0256		4.4588		-1.66622		3.17382				0.0594273
CON6	17.9425	17.9824	32.6398		14.6574		8.53233		0.00270092		0.00262201
CON6	17.9628		32.77		14.7876		8.66253		0.00246785
CON6	18.042		32.6417		14.6593		8.53429		0.00269727
CON7	19.4666	19.4486	27.9152		8.46663		2.34161		0.19729		0.197307
CON7	19.4708		27.8924		8.44381		2.31879		0.200435
CON7	19.4084		27.9381		8.48945		2.36443		0.194194
CON8	18.1956	18.2542	26.7627		8.50843		2.38341		0.191656		0.193708
CON8	18.2949		26.666		8.41177		2.28674		0.204937
CON8	18.2722		26.8173		8.56308		2.43806		0.184532
CON9	16.907	16.9305	25.3338		8.40325		2.27823		0.20615		0.207116
CON9	16.9695		25.3203		8.38979		2.26477		0.208083
CON9	16.915		25.327		8.39652		2.2715		0.207114
CON10	17.0334	17.1264	23.6566		6.5302		0.405179		0.755142		0.838535
CON10	16.9915		23.4094		6.28302		0.157996		0.896269
CON10	17.3545		23.462		6.33559		0.210573		0.864194
CON11	17.6615	17.5471	32.516		14.9689		8.84386		0.00217637		0.00237015
CON11	17.4504		32.7291		15.182		9.057		0.00187746
CON11	17.5294		32.026		14.4789		8.35385		0.00305662
CON12	17.8572	17.9559	28.8954		10.9395		4.81447		0.0355386		0.0355902
CON12	18.0662		28.8002		10.8443		4.71931		0.0379618
CON12	17.9443		28.9906		11.0347		4.90963		0.03327
CON13	18.2397	18.2017	29.4576		11.2559		5.13088		0.0285399		0.0283085
CON13	18.1265		29.1709		10.9691		4.84409		0.0348163
CON13	18.239		29.8616		11.6599		5.53488		0.0215692
CON14	16.3468	16.3128	27.4967		11.1839		5.05885		0.0300009		0.0314987
CON14	16.3014		27.3237		11.0108		4.88579		0.0338245
CON14	16.2903		27.4649		11.152		5.027		0.0306707
CON15	16.8654	16.9335	27.2499		10.3164		4.19138		0.0547353		0.0594273
CON15	17.0419		26.987		10.0535		3.92851		0.0656749
CON15	16.8932		27.1695		10.236		4.111		0.0578718
NAFLD1	22.3142	22.1998	28.1375		5.93768		-0.18734		1.13866		1.08234
NAFLD1	22.2161		28.5344		6.33461		0.209588		0.864784
NAFLD1	22.0691		28.0103		5.81054		-0.314484		1.24357
NAFLD2	22.1364	22.2573	28.8519		6.59463		0.469608		0.722161		0.886817
NAFLD2	22.3763		28.295		6.03772		-0.0873038		1.06238
NAFLD2	22.259		28.5734		6.31617		0.191152		0.875906
NAFLD3	24.9654	25.0968	30.1534		5.0566		-1.06842		2.09713		2.18007
NAFLD3	25.1513		30.6479		5.55109		-0.573931		1.48857
NAFLD3	25.1737		29.6589		4.56211		-1.56291		2.95449
NAFLD4	22.465	22.466	28.468		6.00199		-0.123035		1.08902		1.09107
NAFLD4	22.4078		28.5764		6.11037		-0.0146465		1.0102
NAFLD4	22.5253		28.3596		5.8936		-0.231424		1.17399
NAFLD5	24.6652	24.6081	30.9738		6.36569		0.240669		0.846353		0.847215
NAFLD5	24.6778		31.0535		6.44545		0.320428		0.800832
NAFLD5	24.4812		30.894		6.28593		0.160909		0.894461
NAFLD6	17.8104	17.8429	33.2031		15.3602		9.23521		0.00165929		0.00192033
NAFLD6	17.7847		33.1594		15.3165		9.19148		0.00171036
NAFLD6	17.9336		32.6758		14.833		8.70796		0.00239134
NAFLD7	18.8516	18.8592	28.3632		9.50404		3.37902		0.0961199		0.0899606
NAFLD7	18.8406		28.6365		9.77736		3.65233		0.0795313
NAFLD7	18.8853		28.3919		9.53268		3.40766		0.0942305
NAFLD8	16.143	16.0376	27.7609		11.7233		5.5983		0.0206416		0.0283905
NAFLD8	16.0032		26.9219		10.8844		4.75934		0.0369229
NAFLD8	15.9665		27.3414		11.3038		5.17882		0.027607
NAFLD9	18.3454	18.401	27.9417		9.54063		3.41561		0.0937126		0.108575
NAFLD9	18.4486		27.5359		9.13486		3.00984		0.12415
NAFLD9	18.4091		27.7388		9.33775		3.21273		0.107863
NAFLD10	15.6718	15.9089	26.73		10.8211		4.69611		0.0385773		0.0325288
NAFLD10	15.8796		26.9869		11.078		4.95299		0.032285
NAFLD10	16.1753		27.2597		11.3507		5.22571		0.0267242
NAFLD11	19.4931	19.3447	34.1964		14.8517		8.72669		0.0023605		0.00187546
NAFLD11	19.1733		34.9203		15.5756		9.45061		0.00142917
NAFLD11	19.3676		34.5583		15.2137		9.08865		0.00183672
NAFLD12	24.3661	24.3563	35.9998		11.6435		5.5185		0.0218155		0.0218155
NAFLD12	24.2874		35.9998		11.6435		5.5185		0.0218155
NAFLD12	24.4153		35.9998		11.6435		5.5185		0.0218155
NAFLD13	18.1137	18.0757	31.177		13.1013		6.97629		0.00794196		0.00843683
NAFLD13	18.0509		31.0059		12.9303		6.80526		0.00894157
NAFLD13	18.0623		31.0915		13.0158		6.89077		0.00842695
NAFLD14	18.2571	18.2571	29.3197		11.0626		4.93756		0.0326322		0.0262604
NAFLD14	18.2571		29.9996		11.7426		5.61755		0.0203681
NAFLD14	18.2571		29.6597		11.4026		5.27755		0.0257809
T+N1	22.1687	22.0972	31.9707		9.87355		3.74853		0.0744011		0.0711323
T+N1	22.1797		32.2279		10.1307		4.00566		0.0622555
T+N1	21.9431		31.9261		9.82889		3.70387		0.0767403
T+N2	25.0004	24.9251	31.4599		6.53482		0.409798		0.752729		0.677677
T+N2	24.8497		31.7743		6.8493		0.724276		0.605301
T+N2	24.9251		31.6171		6.69206		0.567038		0.675001
T+N3	21.6496	21.811	30.7448		8.93372		2.8087		0.142724		0.152592
T+N3	21.9007		30.556		8.74495		2.61993		0.162676
T+N3	21.8829		30.6504		8.83933		2.71431		0.152374
T+N5	23.2544	23.0464	30.9723		7.92588		1.80086		0.287004		0.349461
T+N5	22.9122		30.4371		7.39075		1.26573		0.41589
T+N5	22.9726		30.7047		7.65831		1.53329		0.345488
T+N6	18.4239	18.4055	35.3121		16.9066		10.7816		0.000568089		0.000754458
T+N6	18.366		34.9254		16.5198		10.3948		0.000742766
T+N6	18.4267		34.5665		16.161		10.036		0.000952517
T+N7	15.6348	15.6536	28.3031		12.6495		6.52449		0.0108626		0.0110874
T+N7	15.6624		28.3252		12.6717		6.54665		0.010697
T+N7	15.6636		28.1956		12.5421		6.41704		0.0117025
T+N8	17.148	17.1076	30.0239		12.9164		6.79135		0.0090282		0.00954367
T+N8	17.0425		30.6168		13.5093		7.38425		0.00598574
T+N8	17.1322		29.431		12.3235		6.19844		0.0136171
T+N9	17.1958	17.2252	28.0446		10.8195		4.69445		0.0386216		0.0380277
T+N9	17.2227		28.2389		11.0137		4.88869		0.0337565
T+N9	17.2569		27.9338		10.7087		4.58363		0.0417051
T+N10	16.6117	16.6188	29.5848		12.966		6.841		0.00872273		0.0141692
T+N10	16.5918		28.3567		11.7379		5.61287		0.0204343
T+N10	16.6529		28.9707		12.352		6.22694		0.0133507
T+N11	19.1726	19.2628	34.9569		15.6942		9.56915		0.00131643		0.00148177
T+N11	19.1074		34.628		15.3653		9.24026		0.0016535
T+N11	19.5083		34.7925		15.5297		9.4047		0.00147537
T+N12	19.4249	19.5128	32.7879		13.2752		7.15015		0.00704028		0.00705428
T+N12	19.6059		32.6765		13.1638		7.03873		0.00760555
T+N12	19.5074		32.8993		13.3866		7.26157		0.00651701
T+N13	17.8551	17.8636	31.5367		13.6731		7.54806		0.00534326		0.00543103
T+N13	17.8361		31.6941		13.8305		7.70545		0.00479102
T+N13	17.8996		31.3318		13.4682		7.34314		0.0061588
T+N14	16.975	17.2671	30.6803		13.4132		7.28819		0.00639786		0.00646113
T+N14	17.7258		30.9285		13.6614		7.53638		0.00538671
T+N14	17.1004		30.4321		13.165		7.04001		0.00759881
T+N15	17.8791	17.9509	30.2209		12.27		6.14493		0.0141316		0.0181563
T+N15	17.983		30.0668		12.1159		5.99085		0.0157244
T+N15	17.9907		29.4204		11.4695		5.34444		0.024613

## Sheet: Sheet3
	CT		CT		ΔCT		ΔΔCT		2-ΔΔCT		MEAN 2-ΔΔCT
	ACTIN	M-ACTIN	TNFRSF1A		TNFRSF1A		TNFRSF1A		TNFRSF1A		TNFRSF1A		CON	NAFLD	T2DM+NAFLD
CON1	30.6355	30.5192	31.3662		0.847044	0.847045	-6.35783e-07		1		1.00001		1.00001	0.012949	0.0442619
CON1	30.1356		31.3605		0.841324		-0.00572077		1.00397				0.0451034	0.0304375	0.0102478
CON1	30.7864		31.3719		0.852766		0.00572141		0.996042				1.57494	0.029522	0.00966278
CON2	23.8307	23.7407	29.1507		5.40999		4.56294		0.0423075		0.0451034		0.915773	0.0163878	0.0233855
CON2	23.7582		28.9699		5.22912		4.38208		0.0479583				0.00197858	0.00987243	0.0032514
CON2	23.6333		29.0603		5.31956		4.47251		0.0450443				0.05401	0.00207773	0.0144241
CON4	29.6524	30.1221	30.4469		0.324788		-0.522257		1.4362		1.57494		0.050794	0.0269578	0.0231072
CON4	30.4099		30.1885		0.0664126		-0.780632		1.71788				0.0883563	0.0239387	0.023947
CON4	30.304		30.3177		0.195601		-0.651443		1.57074				0.0622988	0.0420632	0.0261592
CON5	28.8658	29.06	30.1815		1.1215		0.274455		0.826763		0.915773		0.0055728	0.0574034	0.0661113
CON5	29.2961		29.9887		0.928787		0.081742		0.944916				0.052361	0.00401021	0.0414452
CON5	29.018		29.9426		0.882623		0.0355784		0.975641				0.056901	0.0348438	0.0374949
CON6	17.9425	17.9824	28.0318		10.0494		9.20239		0.00169748		0.00197858		0.0590513	0.0468604	0.0494629
CON6	17.9628		27.8537		9.87129		9.02425		0.00192057				0.0714361	0.0744817
CON6	18.042		27.5826		9.60014		8.7531		0.00231769
CON7	16.2452	16.2452	21.1284		4.88316		4.03612		0.0609549		0.05401
CON7	15.7643		21.3249		5.07975		4.2327		0.0531899
CON7	16.7261		21.4765		5.23132		4.38427		0.0478853
CON8	17.865	17.4489	22.5261		5.07712		4.23008		0.0532868		0.050794
CON8	17.0329		22.444		4.99507		4.14802		0.0564055
CON8	17.4489		22.8459		5.39701		4.54996		0.0426898
CON9	17.3735	17.402	21.8663		4.4643		3.61726		0.0814887		0.0883563
CON9	17.1514		21.6388		4.23681		3.38977		0.0954067
CON9	17.681		21.7525		4.35056		3.50351		0.0881735
CON10	17.9818	17.9421	23.0025		5.06033		4.21328		0.0539107		0.0622988
CON10	18.1359		22.518		4.57581		3.72876		0.0754277
CON10	17.7088		22.908		4.96589		4.11884		0.0575579
CON11	17.6615	17.5471	25.9555		8.40843		7.56139		0.00529415		0.0055728
CON11	17.4504		25.8552		8.30805		7.461		0.00567563
CON11	17.5294		25.8367		8.28961		7.44257		0.00574862
CON12	17.8572	17.9559	22.9513		4.99541		4.14836		0.0563921		0.052361
CON12	18.0662		23.32		5.3641		4.51706		0.0436747
CON12	17.9443		22.9354		4.97953		4.13248		0.0570162
CON13	18.2397	18.2017	23.2035		5.00171		4.15467		0.0561462		0.056901
CON13	18.1265		23.1547		4.95295		4.10591		0.0580762
CON13	18.239		23.1949		4.99315		4.1461		0.0564805
CON14	16.3468	16.3128	21.2251		4.9123		4.06525		0.0597362		0.0590513
CON14	16.3014		21.3216		5.00875		4.16171		0.0558729
CON14	16.2903		21.1821		4.86927		4.02222		0.0615447
CON15	16.8654	16.9335	21.5944		4.66089		3.81384		0.071108		0.0714361
CON15	17.0419		21.7272		4.79372		3.94668		0.0648532
CON15	16.8932		21.4545		4.52102		3.67398		0.078347
NAFLD1	21.7889	21.8631	29.0751		7.21199		6.36495		0.0121328		0.012949
NAFLD1	21.9487		28.8173		6.95419		6.10715		0.0145066
NAFLD1	21.8517		29.0662		7.2031		6.35606		0.0122077
NAFLD2	22.0426	22.0584	28.1014		6.04297		5.19592		0.0272817		0.0304375
NAFLD2	22.1214		27.9751		5.91667		5.06963		0.0297776
NAFLD2	22.0113		27.7731		5.71466		4.86761		0.0342533
NAFLD3	23.4003	23.2182	29.2108		5.99268		5.14564		0.0282494		0.029522
NAFLD3	23.1171		29.1524		5.93426		5.08722		0.0294168
NAFLD3	23.1371		29.0815		5.8633		5.01626		0.0308998
NAFLD4	21.9998	21.9773	28.4114		6.43409		5.58704		0.0208033		0.0163878
NAFLD4	21.9776		28.7702		6.79289		5.94585		0.0162227
NAFLD4	21.9546		29.1888		7.21145		6.3644		0.0121374
NAFLD5	22.7892	22.9853	30.6032		7.6179		6.77086		0.00915732		0.00987243
NAFLD5	23.0631		30.3914		7.40612		6.55908		0.0106052
NAFLD5	23.1037		30.4973		7.51201		6.66497		0.00985473
NAFLD6	17.8104	17.8429	27.9654		10.1225		9.27549		0.00161362		0.00207773
NAFLD6	17.7847		27.4182		9.57538		8.72834		0.00235781
NAFLD6	17.9336		27.4782		9.63538		8.78834		0.00226176
NAFLD7	17.1489	17.2541	23.2329		5.9787		5.13166		0.0285245		0.0269578
NAFLD7	17.7559		23.4699		6.2158		5.36875		0.0242016
NAFLD7	16.8577		23.2521		5.99791		5.15086		0.0281472
NAFLD8	17.9006	18.0747	24.3123		6.23761		5.39056		0.0238385		0.0239387
NAFLD8	18.2488		24.3002		6.22552		5.37847		0.0240391
NAFLD8	18.0747		24.3063		6.23156		5.38452		0.0239386
NAFLD9	16.8884	16.8884	22.5892		5.70081		4.85376		0.0345837		0.0420632
NAFLD9	16.8884		22.16		5.27158		4.42453		0.0465675
NAFLD9	16.8884		22.2081		5.31975		4.4727		0.0450384
NAFLD10	18.2553	18.2553	23.3106		5.05536		4.20832		0.0540965		0.0574034
NAFLD10	18.2553		23.2247		4.96947		4.12243		0.057415
NAFLD10	18.2553		23.1445		4.88924		4.04219		0.0606986
NAFLD11	19.4931	19.3447	28.1538		8.80915		7.96211		0.00401021		0.00401021
NAFLD11	19.1733		28.1538		8.80915		7.96211		0.00401021
NAFLD11	19.3676		28.1538		8.80915		7.96211		0.00401021
NAFLD12	24.3661	24.3563	30.3466		5.99035		5.14331		0.028295		0.0348438
NAFLD12	24.2874		29.8122		5.4559		4.60885		0.0409824
NAFLD12	24.4153		30.0294		5.67312		4.82607		0.0352539
NAFLD13	18.1137	18.0757	23.2777		5.20201		4.35497		0.0488679		0.0468604
NAFLD13	18.0509		23.511		5.43533		4.58829		0.0415707
NAFLD13	18.0623		23.2405		5.16486		4.31782		0.0501427
NAFLD14	18.2571	18.2571	22.6861		4.42903		3.58199		0.0835054		0.0744817
NAFLD14	18.2571		22.8855		4.62844		3.78139		0.0727255
NAFLD14	18.2571		22.9992		4.74214		3.89509		0.0672141
T+N1	23.7723	23.7259	29.392		5.66615		4.8191		0.0354246		0.0442619
T+N1	23.6795		28.828		5.10212		4.25508		0.0523714
T+N1	23.7259		29.0472		5.32131		4.47427		0.0449895
T+N2	21.9012	21.8641	29.417		7.55293		6.70589		0.00957916		0.0102478
T+N2	21.7314		29.5663		7.70227		6.85523		0.00863716
T+N2	21.9595		29.0299		7.16585		6.3188		0.0125271
T+N3	21.474	21.5149	29.067		7.55212		6.70507		0.00958457		0.00966278
T+N3	21.509		29.0983		7.58344		6.7364		0.00937868
T+N3	21.5616		29.0021		7.48729		6.64024		0.0100251
T+N5	22.4087	22.2554	28.3181		6.06271		5.21567		0.0269109		0.0233855
T+N5	22.1916		28.731		6.47558		5.62854		0.0202135
T+N5	22.166		28.5427		6.28725		5.4402		0.0230322
T+N6	18.4239	18.4055	28.0122		9.60663		8.75959		0.00230729		0.0032514
T+N6	18.366		27.5718		9.1663		8.31926		0.00313079
T+N6	18.4267		27.1086		8.70309		7.85605		0.00431613
T+N7	15.8247	15.7871	22.6583		6.87116		6.02411		0.015366		0.0144241
T+N7	15.8325		22.8448		7.0577		6.21066		0.0135022
T+N7	15.7041		22.7515		6.96443		6.11738		0.014404
T+N8	16.3847	16.0089	22.0535		6.04453		5.19749		0.0272521		0.0231072
T+N8	16.1114		22.8278		6.81889		5.97184		0.0159329
T+N8	15.5308		22.1138		6.10484		5.25779		0.0261365
T+N9	16.897	16.897	23.2352		6.33815		5.4911		0.0222338		0.023947
T+N9	17.0704		23.0968		6.19976		5.35271		0.0244722
T+N9	16.7236		23.0582		6.1612		5.31416		0.025135
T+N10	16.9405	16.8204	22.9051		6.08467		5.23763		0.0265044		0.0261592
T+N10	16.7979		22.9428		6.12236		5.27532		0.0258209
T+N10	16.7228		22.9244		6.10395		5.25691		0.0261524
T+N12	19.4249	19.5128	24.3458		4.83308		3.98604		0.0631077		0.0661113
T+N12	19.6059		24.2094		4.69661		3.84957		0.069369
T+N12	19.5074		24.2843		4.77156		3.92451		0.0658572
T+N13	17.8551	17.8636	23.2509		5.38733		4.54029		0.0429771		0.0414452
T+N13	17.8361		23.697		5.83343		4.98638		0.0315463
T+N13	17.8996		23.038		5.1744		4.32736		0.0498122
T+N14	16.975	17.2671	22.7963		5.52918		4.68214		0.0389526		0.0374949
T+N14	17.7258		22.9729		5.70586		4.85882		0.0344628
T+N14	17.1004		22.7919		5.52486		4.67782		0.0390693
T+N15	17.8791	17.9509	23.0703		5.11931		4.27227		0.051751		0.0494629
T+N15	17.983		23.0578		5.1069		4.25985		0.0521984
T+N15	17.9907		23.29		5.33907		4.49202		0.0444393
