# Supplementary material for: Identification of biomarkers for the diagnosis of type 2 diabetes mellitus with metabolic associated fatty liver disease by bioinformatics analysis and experimental validation
Source: Front Endocrinol (Lausanne). 2025 Jan 28;16:1512503. doi: 10.3389/fendo.2025.1512503 (PMC11810736; doi:10.3389/fendo.2025.1512503)
Supplement: Supplementary file 5 [file Table3.xls]

## Sheet: Results
Block Type	96-Well 0.2-mL Block
Calibration Background is expired	No
Calibration Background performed on	06-11-2024
Calibration Pure Dye ABY is expired	No
Calibration Pure Dye ABY performed on	06-11-2024
Calibration Pure Dye CY5 is expired	No
Calibration Pure Dye CY5 performed on	06-11-2024
Calibration Pure Dye FAM is expired	No
Calibration Pure Dye FAM performed on	06-11-2024
Calibration Pure Dye JUN is expired	No
Calibration Pure Dye JUN performed on	06-11-2024
Calibration Pure Dye MUSTANG PURPLE is expired	No
Calibration Pure Dye MUSTANG PURPLE performed on	06-11-2024
Calibration Pure Dye NED is expired	No
Calibration Pure Dye NED performed on	06-11-2024
Calibration Pure Dye ROX is expired	No
Calibration Pure Dye ROX performed on	06-11-2024
Calibration Pure Dye SYBR is expired	No
Calibration Pure Dye SYBR performed on	06-11-2024
Calibration Pure Dye TAMRA is expired	No
Calibration Pure Dye TAMRA performed on	06-11-2024
Calibration Pure Dye VIC is expired	No
Calibration Pure Dye VIC performed on	06-11-2024
Calibration ROI is expired	No
Calibration ROI performed on	06-11-2024
Calibration Uniformity is expired	No
Calibration Uniformity performed on	06-11-2024
Chemistry	SYBR_GREEN
Date Created	2024-10-14 20:50:02 PM GMT+08:00
Experiment Barcode
Experiment Comment
Experiment File Name	D:\实验数据\PCR\HGHF\血\New Folder\2024-08-30_wgl2.eds
Experiment Name	2024-08-30_wgl2
Experiment Run End Time	2024-08-29 16:11:14 PM GMT+08:00
Experiment Type	Comparative Cт (ΔΔCт)
Instrument Name	2725213137
Instrument Serial Number	2725213137
Instrument Type	QuantStudio™ 5 System
Passive Reference	ROX
Post-read Stage/Step
Pre-read Stage/Step
Quantification Cycle Method	Ct
Signal Smoothing On	true
Stage where Melt Analysis is performed	Stage3
Stage/ Cycle where Ct Analysis is performed	Stage2, Step2
User Name
Well	Well Position	Omit	Sample Name	Target Name	Task	Reporter	Quencher	Quantity	Quantity Mean	Quantity SD	RQ	RQ Min	RQ Max	CT	Ct Mean	Ct SD	Delta Ct	Delta Ct Mean	Delta Ct SD	Delta Ct SE	Delta Delta Ct	Automatic Ct Threshold	Ct Threshold	Automatic Baseline	Baseline Start	Baseline End	Amp Status	Comments	Cq Conf	Tm1	Tm2	Tm3	Tm4
1	A1	FALSE	CON14	TNFSF10	UNKNOWN	SYBR	None				1	0.931675	1.07334	22.9775	22.9816	0.0562099		6.66877	0.0636948	0.0367742	0	TRUE	0.166965	TRUE	3	17	Amp		0.967707	83.4431
2	A2	FALSE	CON14	TNFSF10	UNKNOWN	SYBR	None				1	0.931675	1.07334	23.0398	22.9816	0.0562099		6.66877	0.0636948	0.0367742	0	TRUE	0.166965	TRUE	3	18	Amp		0.97225	83.2948
3	A3	FALSE	CON14	TNFSF10	UNKNOWN	SYBR	None				1	0.931675	1.07334	22.9276	22.9816	0.0562099		6.66877	0.0636948	0.0367742	0	TRUE	0.166965	TRUE	3	18	Amp		0.971263	83.172
4	A4	FALSE	CON14	TNFRSF1A	UNKNOWN	SYBR	None				1	0.917538	1.08987	21.2251	21.2429	0.0714273		4.9301	0.0774554	0.0447189	0	TRUE	0.179053	TRUE	3	16	Amp		0.988766	84.0632
5	A5	FALSE	CON14	TNFRSF1A	UNKNOWN	SYBR	None				1	0.917538	1.08987	21.3216	21.2429	0.0714273		4.9301	0.0774554	0.0447189	0	TRUE	0.179053	TRUE	3	16	Amp		0.983078	84.2377
6	A6	FALSE	CON14	TNFRSF1A	UNKNOWN	SYBR	None				1	0.917538	1.08987	21.1821	21.2429	0.0714273		4.9301	0.0774554	0.0447189	0	TRUE	0.179053	TRUE	3	16	Amp		0.984258	84.2377
7	A7	FALSE	CON14	SERPINB2	UNKNOWN	SYBR	None				1	0.89797	1.11362	27.4967	27.4284	0.0921086		11.1156	0.096858	0.055921	0	TRUE	0.15639	TRUE	3	22	Amp		0.988689	81.7081
8	A8	FALSE	CON14	SERPINB2	UNKNOWN	SYBR	None				1	0.89797	1.11362	27.3237	27.4284	0.0921086		11.1156	0.096858	0.055921	0	TRUE	0.15639	TRUE	3	21	Amp		0.984189	81.7081
9	A9	FALSE	CON14	SERPINB2	UNKNOWN	SYBR	None				1	0.89797	1.11362	27.4649	27.4284	0.0921086		11.1156	0.096858	0.055921	0	TRUE	0.15639	TRUE	3	23	Amp		0.990031	81.5176
13	B1	FALSE	NAFLD14	TNFSF10	UNKNOWN	SYBR	None				1.74802	1.53415	1.9917	24.2138	24.1201	0.116686		5.86305	0.117456	0.0678131	-0.80572	TRUE	0.166965	TRUE	3	19	Amp		0.98595	83.2948
14	B2	FALSE	NAFLD14	TNFSF10	UNKNOWN	SYBR	None				1.74802	1.53415	1.9917	23.9894	24.1201	0.116686		5.86305	0.117456	0.0678131	-0.80572	TRUE	0.166965	TRUE	3	19	Amp		0.986921	83.2948
15	B3	FALSE	NAFLD14	TNFSF10	UNKNOWN	SYBR	None				1.74802	1.53415	1.9917	24.1572	24.1201	0.116686		5.86305	0.117456	0.0678131	-0.80572	TRUE	0.166965	TRUE	3	18	Amp		0.983287	83.172
16	B4	FALSE	NAFLD14	TNFRSF1A	UNKNOWN	SYBR	None				1.25722	1.05355	1.50026	22.6861	22.8569	0.158496		4.59987	0.159064	0.0918355	-0.330235	TRUE	0.179053	TRUE	3	17	Amp		0.982871	84.0632
17	B5	FALSE	NAFLD14	TNFRSF1A	UNKNOWN	SYBR	None				1.25722	1.05355	1.50026	22.8855	22.8569	0.158496		4.59987	0.159064	0.0918355	-0.330235	TRUE	0.179053	TRUE	3	17	Amp		0.988898	84.089
18	B6	FALSE	NAFLD14	TNFRSF1A	UNKNOWN	SYBR	None				1.25722	1.05355	1.50026	22.9992	22.8569	0.158496		4.59987	0.159064	0.0918355	-0.330235	TRUE	0.179053	TRUE	3	17	Amp		0.990148	84.2377
20	B8	FALSE	NAFLD14	SERPINB2	UNKNOWN	SYBR	None				0.8196	0.387079	1.73542	29.3197	29.6597	0.480823		11.4026	0.481011	0.340082	0.287009	TRUE	0.15639	TRUE	3	24	Amp		0.984452	81.2621
21	B9	FALSE	NAFLD14	SERPINB2	UNKNOWN	SYBR	None				0.8196	0.387079	1.73542	29.9996	29.6597	0.480823		11.4026	0.481011	0.340082	0.287009	TRUE	0.15639	TRUE	3	25	Amp		0.988072	81.3692
26	C2	FALSE	T+N14	TNFSF10	UNKNOWN	SYBR	None				1.89601	1.13187	3.17601	22.9851	23.0129	0.0393416		5.74581	0.404105	0.233862	-0.922963	TRUE	0.166965	TRUE	3	18	Amp		0.98777	83.1464
27	C3	FALSE	T+N14	TNFSF10	UNKNOWN	SYBR	None				1.89601	1.13187	3.17601	23.0407	23.0129	0.0393416		5.74581	0.404105	0.233862	-0.922963	TRUE	0.166965	TRUE	3	18	Amp		0.9852	83.172
28	C4	FALSE	T+N14	TNFRSF1A	UNKNOWN	SYBR	None				0.634402	0.399941	1.00631	22.7963	22.8537	0.103275		5.58664	0.415233	0.239735	0.656532	TRUE	0.179053	TRUE	3	17	Amp		0.989407	84.0632
29	C5	FALSE	T+N14	TNFRSF1A	UNKNOWN	SYBR	None				0.634402	0.399941	1.00631	22.9729	22.8537	0.103275		5.58664	0.415233	0.239735	0.656532	TRUE	0.179053	TRUE	3	18	Amp		0.989655	84.089
30	C6	FALSE	T+N14	TNFRSF1A	UNKNOWN	SYBR	None				0.634402	0.399941	1.00631	22.7919	22.8537	0.103275		5.58664	0.415233	0.239735	0.656532	TRUE	0.179053	TRUE	3	18	Amp		0.966463	84.089
32	C8	FALSE	T+N14	SERPINB2	UNKNOWN	SYBR	None				0.203394	0.096103	0.430467	30.9285	30.6803	0.350985		13.4132	0.533801	0.339872	2.29765	TRUE	0.15639	TRUE	3	26	Amp		0.99036	81.4108
33	C9	FALSE	T+N14	SERPINB2	UNKNOWN	SYBR	None				0.203394	0.096103	0.430467	30.4321	30.6803	0.350985		13.4132	0.533801	0.339872	2.29765	TRUE	0.15639	TRUE	3	25	Amp		0.988791	81.666
37	D1	FALSE	CON15	TNFSF10	UNKNOWN	SYBR	None				1.28121	1.09162	1.50373	23.2681	23.2448	0.108494		6.31127	0.14413	0.0832136	-0.357505	TRUE	0.166965	TRUE	3	17	Amp		0.987031	82.998
38	D2	FALSE	CON15	TNFSF10	UNKNOWN	SYBR	None				1.28121	1.09162	1.50373	23.3397	23.2448	0.108494		6.31127	0.14413	0.0832136	-0.357505	TRUE	0.166965	TRUE	3	18	Amp		0.987304	83.1464
39	D3	FALSE	CON15	TNFSF10	UNKNOWN	SYBR	None				1.28121	1.09162	1.50373	23.1265	23.2448	0.108494		6.31127	0.14413	0.0832136	-0.357505	TRUE	0.166965	TRUE	3	18	Amp		0.978979	83.172
40	D4	FALSE	CON15	TNFRSF1A	UNKNOWN	SYBR	None				1.20711	1.00365	1.45182	21.5944	21.592	0.136366		4.65855	0.166127	0.0959136	-0.271559	TRUE	0.179053	TRUE	3	15	Amp		0.987545	84.2118
41	D5	FALSE	CON15	TNFRSF1A	UNKNOWN	SYBR	None				1.20711	1.00365	1.45182	21.7272	21.592	0.136366		4.65855	0.166127	0.0959136	-0.271559	TRUE	0.179053	TRUE	3	16	Amp		0.985204	84.089
42	D6	FALSE	CON15	TNFRSF1A	UNKNOWN	SYBR	None				1.20711	1.00365	1.45182	21.4545	21.592	0.136366		4.65855	0.166127	0.0959136	-0.271559	TRUE	0.179053	TRUE	3	15	Amp		0.987716	83.9403
43	D7	FALSE	CON15	SERPINB2	UNKNOWN	SYBR	None				1.88371	1.56859	2.26214	27.2499	27.1355	0.134698		10.202	0.164761	0.0951249	-0.91358	TRUE	0.15639	TRUE	3	22	Amp		0.987988	81.5594
44	D8	FALSE	CON15	SERPINB2	UNKNOWN	SYBR	None				1.88371	1.56859	2.26214	26.987	27.1355	0.134698		10.202	0.164761	0.0951249	-0.91358	TRUE	0.15639	TRUE	3	22	Amp		0.99074	81.5594
45	D9	FALSE	CON15	SERPINB2	UNKNOWN	SYBR	None				1.88371	1.56859	2.26214	27.1695	27.1355	0.134698		10.202	0.164761	0.0951249	-0.91358	TRUE	0.15639	TRUE	3	21	Amp		0.986987	81.5176
61	F1	FALSE	T+N15	TNFSF10	UNKNOWN	SYBR	None				2.47177	1.93893	3.15105	23.5516	23.3142	0.209435		5.36323	0.218522	0.126164	-1.30555	TRUE	0.166965	TRUE	3	18	Amp		0.985814	82.998
62	F2	FALSE	T+N15	TNFSF10	UNKNOWN	SYBR	None				2.47177	1.93893	3.15105	23.1556	23.3142	0.209435		5.36323	0.218522	0.126164	-1.30555	TRUE	0.166965	TRUE	3	18	Amp		0.985043	82.8497
63	F3	FALSE	T+N15	TNFSF10	UNKNOWN	SYBR	None				2.47177	1.93893	3.15105	23.2354	23.3142	0.209435		5.36323	0.218522	0.126164	-1.30555	TRUE	0.166965	TRUE	3	17	Amp		0.982594	83.172
64	F4	FALSE	T+N15	TNFRSF1A	UNKNOWN	SYBR	None				0.83606	0.711867	0.98192	23.0703	23.1394	0.130606		5.18843	0.14473	0.0835597	0.258321	TRUE	0.179053	TRUE	3	18	Amp		0.984297	84.2118
65	F5	FALSE	T+N15	TNFRSF1A	UNKNOWN	SYBR	None				0.83606	0.711867	0.98192	23.0578	23.1394	0.130606		5.18843	0.14473	0.0835597	0.258321	TRUE	0.179053	TRUE	3	18	Amp		0.982926	84.089
66	F6	FALSE	T+N15	TNFRSF1A	UNKNOWN	SYBR	None				0.83606	0.711867	0.98192	23.29	23.1394	0.130606		5.18843	0.14473	0.0835597	0.258321	TRUE	0.179053	TRUE	3	18	Amp		0.985429	84.089
67	F7	FALSE	T+N15	SERPINB2	UNKNOWN	SYBR	None				0.560119	0.34764	0.902465	30.2209	29.9027	0.424733		11.9518	0.429286	0.247849	0.836194	TRUE	0.15639	TRUE	3	26	Amp		0.982011	81.4108
68	F8	FALSE	T+N15	SERPINB2	UNKNOWN	SYBR	None				0.560119	0.34764	0.902465	30.0668	29.9027	0.424733		11.9518	0.429286	0.247849	0.836194	TRUE	0.15639	TRUE	3	25	Amp		0.983633	81.2621
69	F9	FALSE	T+N15	SERPINB2	UNKNOWN	SYBR	None				0.560119	0.34764	0.902465	29.4204	29.9027	0.424733		11.9518	0.429286	0.247849	0.836194	TRUE	0.15639	TRUE	3	25	Amp		0.976831	80.7757
73	G1	FALSE	CON14	ACTIN	UNKNOWN	SYBR	None							16.3468	16.3128	0.0299579						TRUE	0.158592	TRUE	3	11	Amp		0.976581	82.8497
74	G2	FALSE	CON14	ACTIN	UNKNOWN	SYBR	None							16.3014	16.3128	0.0299579						TRUE	0.158592	TRUE	3	12	Amp		0.980249	82.8497
75	G3	FALSE	CON14	ACTIN	UNKNOWN	SYBR	None							16.2903	16.3128	0.0299579						TRUE	0.158592	TRUE	3	11	Amp		0.970218	83.172
76	G4	FALSE	NAFLD14	ACTIN	UNKNOWN	SYBR	None							18.2451	18.2571	0.013424						TRUE	0.158592	TRUE	3	13	Amp		0.983356	83.0235
77	G5	FALSE	NAFLD14	ACTIN	UNKNOWN	SYBR	None							18.2716	18.2571	0.013424						TRUE	0.158592	TRUE	3	13	Amp		0.988902	83.0482
78	G6	FALSE	NAFLD14	ACTIN	UNKNOWN	SYBR	None							18.2546	18.2571	0.013424						TRUE	0.158592	TRUE	3	13	Amp		0.986303	83.0482
79	G7	FALSE	T+N14	ACTIN	UNKNOWN	SYBR	None							16.975	17.2671	0.402185						TRUE	0.158592	TRUE	3	12	Amp		0.986058	82.7489
80	G8	FALSE	T+N14	ACTIN	UNKNOWN	SYBR	None							17.7258	17.2671	0.402185						TRUE	0.158592	TRUE	3	13	Amp		0.986076	82.8976
81	G9	FALSE	T+N14	ACTIN	UNKNOWN	SYBR	None							17.1004	17.2671	0.402185						TRUE	0.158592	TRUE	3	12	Amp		0.983579	82.8531
85	H1	FALSE	CON15	ACTIN	UNKNOWN	SYBR	None							16.8654	16.9335	0.0948822						TRUE	0.158592	TRUE	3	12	Amp		0.98927	82.8497
86	H2	FALSE	CON15	ACTIN	UNKNOWN	SYBR	None							17.0419	16.9335	0.0948822						TRUE	0.158592	TRUE	3	12	Amp		0.980572	82.8497
87	H3	FALSE	CON15	ACTIN	UNKNOWN	SYBR	None							16.8932	16.9335	0.0948822						TRUE	0.158592	TRUE	3	12	Amp		0.980764	83.0235
88	H4	FALSE	NAFLD15	ACTIN	UNKNOWN	SYBR	None							29.5464	29.4614	0.139625						TRUE	0.158592	TRUE	3	24	Amp		0.980928	80.2014
89	H5	FALSE	NAFLD15	ACTIN	UNKNOWN	SYBR	None							29.3003	29.4614	0.139625						TRUE	0.158592	TRUE	3	24	Amp		0.984165	79.6283
90	H6	FALSE	NAFLD15	ACTIN	UNKNOWN	SYBR	None							29.5375	29.4614	0.139625						TRUE	0.158592	TRUE	3	24	Amp		0.983904	79.777
91	H7	FALSE	T+N15	ACTIN	UNKNOWN	SYBR	None							17.8791	17.9509	0.0623594						TRUE	0.158592	TRUE	3	13	Amp		0.990538	82.8976
92	H8	FALSE	T+N15	ACTIN	UNKNOWN	SYBR	None							17.983	17.9509	0.0623594						TRUE	0.158592	TRUE	3	13	Amp		0.985596	82.8976
93	H9	FALSE	T+N15	ACTIN	UNKNOWN	SYBR	None							17.9907	17.9509	0.0623594						TRUE	0.158592	TRUE	3	13	Amp		0.987002	82.8531
Analysis Type	Singleplex
Endogenous Control	ACTIN
RQ Min/Max Confidence Level	95.0
Reference Sample	CON14

## Sheet: Melt Curve Result
Block Type	96-Well 0.2-mL Block
Calibration Background is expired	No
Calibration Background performed on	06-11-2024
Calibration Pure Dye ABY is expired	No
Calibration Pure Dye ABY performed on	06-11-2024
Calibration Pure Dye CY5 is expired	No
Calibration Pure Dye CY5 performed on	06-11-2024
Calibration Pure Dye FAM is expired	No
Calibration Pure Dye FAM performed on	06-11-2024
Calibration Pure Dye JUN is expired	No
Calibration Pure Dye JUN performed on	06-11-2024
Calibration Pure Dye MUSTANG PURPLE is expired	No
Calibration Pure Dye MUSTANG PURPLE performed on	06-11-2024
Calibration Pure Dye NED is expired	No
Calibration Pure Dye NED performed on	06-11-2024
Calibration Pure Dye ROX is expired	No
Calibration Pure Dye ROX performed on	06-11-2024
Calibration Pure Dye SYBR is expired	No
Calibration Pure Dye SYBR performed on	06-11-2024
Calibration Pure Dye TAMRA is expired	No
Calibration Pure Dye TAMRA performed on	06-11-2024
Calibration Pure Dye VIC is expired	No
Calibration Pure Dye VIC performed on	06-11-2024
Calibration ROI is expired	No
Calibration ROI performed on	06-11-2024
Calibration Uniformity is expired	No
Calibration Uniformity performed on	06-11-2024
Chemistry	SYBR_GREEN
Date Created	2024-10-14 20:50:02 PM GMT+08:00
Experiment Barcode
Experiment Comment
Experiment File Name	D:\实验数据\PCR\HGHF\血\New Folder\2024-08-30_wgl2.eds
Experiment Name	2024-08-30_wgl2
Experiment Run End Time	2024-08-29 16:11:14 PM GMT+08:00
Experiment Type	Comparative Cт (ΔΔCт)
Instrument Name	2725213137
Instrument Serial Number	2725213137
Instrument Type	QuantStudio™ 5 System
Passive Reference	ROX
Post-read Stage/Step
Pre-read Stage/Step
Quantification Cycle Method	Ct
Signal Smoothing On	true
Stage where Melt Analysis is performed	Stage3
Stage/ Cycle where Ct Analysis is performed	Stage2, Step2
User Name
Well	Well Position	Sample	Target Name	Tm	Melt Peak Height
1	A1	CON14	TNFSF10	83.4431	23951
2	A2	CON14	TNFSF10	83.2948	20313.9
3	A3	CON14	TNFSF10	83.172	20441.5
4	A4	CON14	TNFRSF1A	84.0632	12919.1
5	A5	CON14	TNFRSF1A	84.2377	16843
6	A6	CON14	TNFRSF1A	84.2377	18992.6
7	A7	CON14	SERPINB2	81.7081	18535.8
8	A8	CON14	SERPINB2	81.7081	21555.2
9	A9	CON14	SERPINB2	81.5176	23015.7
13	B1	NAFLD14	TNFSF10	83.2948	22434.5
14	B2	NAFLD14	TNFSF10	83.2948	17740.5
15	B3	NAFLD14	TNFSF10	83.172	17392.6
16	B4	NAFLD14	TNFRSF1A	84.0632	11738.2
17	B5	NAFLD14	TNFRSF1A	84.089	16780.4
18	B6	NAFLD14	TNFRSF1A	84.2377	17019.1
20	B8	NAFLD14	SERPINB2	81.2621	12959.6
21	B9	NAFLD14	SERPINB2	81.3692	22766.7
26	C2	T+N14	TNFSF10	83.1464	20312.9
27	C3	T+N14	TNFSF10	83.172	20605.3
28	C4	T+N14	TNFRSF1A	84.0632	16198.4
29	C5	T+N14	TNFRSF1A	84.089	16601.7
30	C6	T+N14	TNFRSF1A	84.089	17346.1
32	C8	T+N14	SERPINB2	81.4108	21293.2
33	C9	T+N14	SERPINB2	81.666	25909
37	D1	CON15	TNFSF10	82.998	23283.4
38	D2	CON15	TNFSF10	83.1464	21980.2
39	D3	CON15	TNFSF10	83.172	20622.3
40	D4	CON15	TNFRSF1A	84.2118	16430.2
41	D5	CON15	TNFRSF1A	84.089	18321.1
42	D6	CON15	TNFRSF1A	83.9403	15989.6
43	D7	CON15	SERPINB2	81.5594	22658.5
44	D8	CON15	SERPINB2	81.5594	24139.4
45	D9	CON15	SERPINB2	81.5176	25973.5
61	F1	T+N15	TNFSF10	82.998	21917.2
62	F2	T+N15	TNFSF10	82.8497	19445.7
63	F3	T+N15	TNFSF10	83.172	21384.1
64	F4	T+N15	TNFRSF1A	84.2118	17332.8
65	F5	T+N15	TNFRSF1A	84.089	17950.7
66	F6	T+N15	TNFRSF1A	84.089	18043.7
67	F7	T+N15	SERPINB2	81.4108	20390.1
68	F8	T+N15	SERPINB2	81.2621	15950.3
69	F9	T+N15	SERPINB2	80.7757	6412.77
73	G1	CON14	ACTIN	82.8497	22789.3
74	G2	CON14	ACTIN	82.8497	18282.4
75	G3	CON14	ACTIN	83.172	17374.4
76	G4	NAFLD14	ACTIN	83.0235	15123.8
77	G5	NAFLD14	ACTIN	83.0482	21499.1
78	G6	NAFLD14	ACTIN	83.0482	19958.7
79	G7	T+N14	ACTIN	82.7489	17757.7
80	G8	T+N14	ACTIN	82.8976	16625.1
81	G9	T+N14	ACTIN	82.8531	19573.5
85	H1	CON15	ACTIN	82.8497	22843
86	H2	CON15	ACTIN	82.8497	21602.7
87	H3	CON15	ACTIN	83.0235	21267
88	H4	NAFLD15	ACTIN	80.2014	11797
89	H5	NAFLD15	ACTIN	79.6283	17147.7
90	H6	NAFLD15	ACTIN	79.777	15141.4
91	H7	T+N15	ACTIN	82.8976	20101.2
92	H8	T+N15	ACTIN	82.8976	18609.7
93	H9	T+N15	ACTIN	82.8531	21440.6
