# Supplementary material for: Identification of biomarkers for the diagnosis of type 2 diabetes mellitus with metabolic associated fatty liver disease by bioinformatics analysis and experimental validation
Source: Front Endocrinol (Lausanne). 2025 Jan 28;16:1512503. doi: 10.3389/fendo.2025.1512503 (PMC11810736; doi:10.3389/fendo.2025.1512503)
Supplement: Supplementary file 6 [file Table4.xls]

## Sheet: Results
Block Type	96fast
Chemistry	SYBR_GREEN
Experiment File Name	D:\实验数据\PCR\HGHF\血\New Folder\20240512WGL.eds
Experiment Run End Time	2024-05-12 15:06:57 下午 GMT+08:00
Instrument Type	sds7500fast
Passive Reference	ROX
Well	Sample Name	Target Name	Task	Reporter	Quencher	RQ	RQ Min	RQ Max	Cт	Cт Mean	Cт SD	ΔCт	ΔCт Mean	ΔCт SE	HK Control ΔCт Mean	HK Control ΔCт SE	ΔΔCт	Automatic Ct Threshold	Ct Threshold	Automatic Baseline	Baseline Start	Baseline End	Efficiency	Tm1	Tm2	Tm3	Comments	HIGHSD
A1	NAFLD6	TNFRSF1A	UNKNOWN	SYBR	None	1.04429	0.739628	1.47445	27.9654	27.6206	0.300078		9.77777	0.17924			-0.0625223	TRUE	0.2	TRUE	3	15	1					N
A2	NAFLD6	TNFRSF1A	UNKNOWN	SYBR	None	1.04429	0.739628	1.47445	27.4182	27.6206	0.300078		9.77777	0.17924			-0.0625223	TRUE	0.2	TRUE	3	15	1					N
A3	NAFLD6	TNFRSF1A	UNKNOWN	SYBR	None	1.04429	0.739628	1.47445	27.4782	27.6206	0.300078		9.77777	0.17924			-0.0625223	TRUE	0.2	TRUE	3	15	1					N
A4	NAFLD6	TNFSF10	UNKNOWN	SYBR	None	0.985675	0.873383	1.1124	27.0443	26.9817	0.0742666		9.13881	0.0628491			0.0208162	TRUE	0.2	TRUE	3	15	1					N
A5	NAFLD6	TNFSF10	UNKNOWN	SYBR	None	0.985675	0.873383	1.1124	27.0011	26.9817	0.0742666		9.13881	0.0628491			0.0208162	TRUE	0.2	TRUE	3	15	1					N
A6	NAFLD6	TNFSF10	UNKNOWN	SYBR	None	0.985675	0.873383	1.1124	26.8996	26.9817	0.0742666		9.13881	0.0628491			0.0208162	TRUE	0.2	TRUE	3	15	1					N
A7	NAFLD6	SERPINB2	UNKNOWN	SYBR	None	0.722714	0.515991	1.01226	33.2031	33.0128	0.292603		15.1699	0.175072			0.468503	TRUE	0.138888	TRUE	3	28	1	81.2105				N
A8	NAFLD6	SERPINB2	UNKNOWN	SYBR	None	0.722714	0.515991	1.01226	33.1594	33.0128	0.292603		15.1699	0.175072			0.468503	TRUE	0.138888	TRUE	3	29	1	81.0271				N
A9	NAFLD6	SERPINB2	UNKNOWN	SYBR	None	0.722714	0.515991	1.01226	32.6758	33.0128	0.292603		15.1699	0.175072			0.468503	TRUE	0.138888	TRUE	3	27	1	81.0271				N
B1	CON6	TNFRSF1A	UNKNOWN	SYBR	None	1	0.772539	1.29443	28.0318	27.8227	0.226245		9.84029	0.134099			0	TRUE	0.2	TRUE	3	15	1					N
B2	CON6	TNFRSF1A	UNKNOWN	SYBR	None	1	0.772539	1.29443	27.8537	27.8227	0.226245		9.84029	0.134099			0	TRUE	0.2	TRUE	3	15	1					N
B3	CON6	TNFRSF1A	UNKNOWN	SYBR	None	1	0.772539	1.29443	27.5826	27.8227	0.226245		9.84029	0.134099			0	TRUE	0.2	TRUE	3	15	1					N
B4	CON6	TNFSF10	UNKNOWN	SYBR	None	1	0.834853	1.19782	27.257	27.1004	0.153718		9.11799	0.0937912			0	TRUE	0.2	TRUE	3	15	1					N
B5	CON6	TNFSF10	UNKNOWN	SYBR	None	1	0.834853	1.19782	27.0945	27.1004	0.153718		9.11799	0.0937912			0	TRUE	0.2	TRUE	3	15	1					N
B6	CON6	TNFSF10	UNKNOWN	SYBR	None	1	0.834853	1.19782	26.9497	27.1004	0.153718		9.11799	0.0937912			0	TRUE	0.2	TRUE	3	15	1					N
B7	CON6	SERPINB2	UNKNOWN	SYBR	None	1	0.903572	1.10672	32.6398	32.6838	0.0746133		14.7014	0.0526891			0	TRUE	0.138888	TRUE	3	28	1	81.3939				N
B8	CON6	SERPINB2	UNKNOWN	SYBR	None	1	0.903572	1.10672	32.77	32.6838	0.0746133		14.7014	0.0526891			0	TRUE	0.138888	TRUE	3	28	1	81.3939				N
B9	CON6	SERPINB2	UNKNOWN	SYBR	None	1	0.903572	1.10672	32.6417	32.6838	0.0746133		14.7014	0.0526891			0	TRUE	0.138888	TRUE	3	28	1	81.2105				N
C4	T+N6	TNFSF10	UNKNOWN	SYBR	None	2.48597	1.82568	3.38505	26.465	26.2097	0.275717		7.80419	0.16041			-1.31381	TRUE	0.2	TRUE	3	15	1					N
C5	T+N6	TNFSF10	UNKNOWN	SYBR	None	2.48597	1.82568	3.38505	26.2468	26.2097	0.275717		7.80419	0.16041			-1.31381	TRUE	0.2	TRUE	3	15	1					N
C6	T+N6	TNFSF10	UNKNOWN	SYBR	None	2.48597	1.82568	3.38505	25.9173	26.2097	0.275717		7.80419	0.16041			-1.31381	TRUE	0.2	TRUE	3	15	1					N
C7	T+N6	SERPINB2	UNKNOWN	SYBR	None	0.281706	0.185821	0.427067	35.3121	34.9347	0.372901		16.5291	0.216202			1.82774	TRUE	0.138888	TRUE	3	31	1	81.5773				N
C8	T+N6	SERPINB2	UNKNOWN	SYBR	None	0.281706	0.185821	0.427067	34.9254	34.9347	0.372901		16.5291	0.216202			1.82774	TRUE	0.138888	TRUE	3	31	1	81.3939				N
C9	T+N6	SERPINB2	UNKNOWN	SYBR	None	0.281706	0.185821	0.427067	34.5665	34.9347	0.372901		16.5291	0.216202			1.82774	TRUE	0.138888	TRUE	3	31	1	81.3939				N
D1	CON11	TNFRSF1A	UNKNOWN	SYBR	None	2.8381	2.47186	3.25859	25.9555	25.8825	0.0639449		8.33536	0.0717918			-1.50492	TRUE	0.2	TRUE	3	15	1					N
D2	CON11	TNFRSF1A	UNKNOWN	SYBR	None	2.8381	2.47186	3.25859	25.8552	25.8825	0.0639449		8.33536	0.0717918			-1.50492	TRUE	0.2	TRUE	3	15	1					N
D3	CON11	TNFRSF1A	UNKNOWN	SYBR	None	2.8381	2.47186	3.25859	25.8367	25.8825	0.0639449		8.33536	0.0717918			-1.50492	TRUE	0.2	TRUE	3	15	1					N
D4	CON11	TNFSF10	UNKNOWN	SYBR	None	1.1246	0.979438	1.29129	26.4651	26.4957	0.0640251		8.94858	0.0718157			-0.169418	TRUE	0.2	TRUE	3	15	1					N
D5	CON11	TNFSF10	UNKNOWN	SYBR	None	1.1246	0.979438	1.29129	26.5693	26.4957	0.0640251		8.94858	0.0718157			-0.169418	TRUE	0.2	TRUE	3	15	1					N
D6	CON11	TNFSF10	UNKNOWN	SYBR	None	1.1246	0.979438	1.29129	26.4527	26.4957	0.0640251		8.94858	0.0718157			-0.169418	TRUE	0.2	TRUE	3	15	1					N
D7	CON11	SERPINB2	UNKNOWN	SYBR	None	0.885654	0.58322	1.34492	32.516	32.4237	0.360546		14.8766	0.217077			0.175186	TRUE	0.138888	TRUE	3	28	1	81.5773				N
D8	CON11	SERPINB2	UNKNOWN	SYBR	None	0.885654	0.58322	1.34492	32.7291	32.4237	0.360546		14.8766	0.217077			0.175186	TRUE	0.138888	TRUE	3	28	1	81.5773				N
D9	CON11	SERPINB2	UNKNOWN	SYBR	None	0.885654	0.58322	1.34492	32.026	32.4237	0.360546		14.8766	0.217077			0.175186	TRUE	0.138888	TRUE	3	28	1	81.5773				N
E3	NAFLD11	TNFRSF1A	UNKNOWN	SYBR	None	2.04363			28.1538	28.1538			8.80915				-1.03114	TRUE	0.2	TRUE	3	15	1					N
E4	NAFLD11	TNFSF10	UNKNOWN	SYBR	None	2.00748	1.42918	2.8198	27.1666	27.4573	0.259932		8.11261	0.176558			-1.00539	TRUE	0.2	TRUE	3	15	1					N
E5	NAFLD11	TNFSF10	UNKNOWN	SYBR	None	2.00748	1.42918	2.8198	27.6673	27.4573	0.259932		8.11261	0.176558			-1.00539	TRUE	0.2	TRUE	3	15	1					N
E6	NAFLD11	TNFSF10	UNKNOWN	SYBR	None	2.00748	1.42918	2.8198	27.5379	27.4573	0.259932		8.11261	0.176558			-1.00539	TRUE	0.2	TRUE	3	15	1					N
E7	NAFLD11	SERPINB2	UNKNOWN	SYBR	None	0.701119	0.307443	1.59889	34.1964	34.5583	0.511888		15.2137	0.373719			0.512268	TRUE	0.138888	TRUE	3	30	1	81.0271				Y
E8	NAFLD11	SERPINB2	UNKNOWN	SYBR	None	0.701119	0.307443	1.59889	34.9203	34.5583	0.511888		15.2137	0.373719			0.512268	TRUE	0.138888	TRUE	3	31	1	81.3939				Y
F1	T+N6	TNFRSF1A	UNKNOWN	SYBR	None	1.60393	0.969475	2.6536	28.0122	27.5642	0.451819		9.15868	0.261607			-0.681613	TRUE	0.2	TRUE	3	15	1					N
F2	T+N6	TNFRSF1A	UNKNOWN	SYBR	None	1.60393	0.969475	2.6536	27.5718	27.5642	0.451819		9.15868	0.261607			-0.681613	TRUE	0.2	TRUE	3	15	1					N
F3	T+N6	TNFRSF1A	UNKNOWN	SYBR	None	1.60393	0.969475	2.6536	27.1086	27.5642	0.451819		9.15868	0.261607			-0.681613	TRUE	0.2	TRUE	3	15	1					N
F4	T+N11	TNFSF10	UNKNOWN	SYBR	None	5.78554	4.53822	7.37568	25.8048	25.8483	0.038719		6.58554	0.126178			-2.53245	TRUE	0.2	TRUE	3	15	1					N
F5	T+N11	TNFSF10	UNKNOWN	SYBR	None	5.78554	4.53822	7.37568	25.861	25.8483	0.038719		6.58554	0.126178			-2.53245	TRUE	0.2	TRUE	3	15	1					N
F6	T+N11	TNFSF10	UNKNOWN	SYBR	None	5.78554	4.53822	7.37568	25.879	25.8483	0.038719		6.58554	0.126178			-2.53245	TRUE	0.2	TRUE	3	15	1					N
F8	T+N11	SERPINB2	UNKNOWN	SYBR	None	0.563183	0.357467	0.887287	34.9569	34.7925	0.232562		15.5297	0.206067			0.828323	TRUE	0.138888	TRUE	3	31	1	81.5773				N
F9	T+N11	SERPINB2	UNKNOWN	SYBR	None	0.563183	0.357467	0.887287	34.628	34.7925	0.232562		15.5297	0.206067			0.828323	TRUE	0.138888	TRUE	3	31	1	81.3939				N
G1	NAFLD6	ACTIN	UNKNOWN	SYBR	None				17.8104	17.8429	0.0795896							TRUE	0.133257	TRUE	3	13	1	84.3287				N
G2	NAFLD6	ACTIN	UNKNOWN	SYBR	None				17.7847	17.8429	0.0795896							TRUE	0.133257	TRUE	3	13	1	84.5122				N
G3	NAFLD6	ACTIN	UNKNOWN	SYBR	None				17.9336	17.8429	0.0795896							TRUE	0.133257	TRUE	3	13	1	84.5122				N
G4	CON6	ACTIN	UNKNOWN	SYBR	None				17.9425	17.9824	0.0525479							TRUE	0.133257	TRUE	3	13	1	84.6956				N
G5	CON6	ACTIN	UNKNOWN	SYBR	None				17.9628	17.9824	0.0525479							TRUE	0.133257	TRUE	3	14	1	84.6956				N
G6	CON6	ACTIN	UNKNOWN	SYBR	None				18.042	17.9824	0.0525479							TRUE	0.133257	TRUE	3	13	1	84.879				N
G7	T+N6	ACTIN	UNKNOWN	SYBR	None				18.4239	18.4055	0.0342607							TRUE	0.133257	TRUE	3	13	1	84.879				N
G8	T+N6	ACTIN	UNKNOWN	SYBR	None				18.366	18.4055	0.0342607							TRUE	0.133257	TRUE	3	13	1	84.6956				N
G9	T+N6	ACTIN	UNKNOWN	SYBR	None				18.4267	18.4055	0.0342607							TRUE	0.133257	TRUE	3	14	1	84.6956				N
H1	CON11	ACTIN	UNKNOWN	SYBR	None				17.6615	17.5471	0.106645							TRUE	0.133257	TRUE	3	13	1	84.1453				N
H2	CON11	ACTIN	UNKNOWN	SYBR	None				17.4504	17.5471	0.106645							TRUE	0.133257	TRUE	3	13	1	84.3287				N
H3	CON11	ACTIN	UNKNOWN	SYBR	None				17.5294	17.5471	0.106645							TRUE	0.133257	TRUE	3	13	1	84.3287				N
H4	NAFLD11	ACTIN	UNKNOWN	SYBR	None				19.4931	19.3447	0.1611							TRUE	0.133257	TRUE	3	14	1	84.5122				N
H5	NAFLD11	ACTIN	UNKNOWN	SYBR	None				19.1733	19.3447	0.1611							TRUE	0.133257	TRUE	3	14	1	84.5122				N
H6	NAFLD11	ACTIN	UNKNOWN	SYBR	None				19.3676	19.3447	0.1611							TRUE	0.133257	TRUE	3	15	1	84.6956				N
H7	T+N11	ACTIN	UNKNOWN	SYBR	None				19.1726	19.2628	0.215089							TRUE	0.133257	TRUE	3	14	1	84.5122				N
H8	T+N11	ACTIN	UNKNOWN	SYBR	None				19.1074	19.2628	0.215089							TRUE	0.133257	TRUE	3	15	1	84.5122				N
H9	T+N11	ACTIN	UNKNOWN	SYBR	None				19.5083	19.2628	0.215089							TRUE	0.133257	TRUE	3	16	1	84.5122				N
Analysis Type	Singleplex
Endogenous Control	ACTIN
RQ Min/Max Confidence Level	95.0
Reference Sample	LL1

## Sheet: Amplification Data
Block Type	96fast
Chemistry	SYBR_GREEN
Experiment File Name	D:\实验数据\PCR\HGHF\血\New Folder\20240512WGL.eds
Experiment Run End Time	2024-05-12 15:06:57 下午 GMT+08:00
Instrument Type	sds7500fast
Passive Reference	ROX
Well	Cycle	Target Name	Rn	ΔRn
A1	1	TNFRSF1A	0.0740886	-0.00226434
A1	2	TNFRSF1A	0.0748967	-0.00188245
A1	3	TNFRSF1A	0.0756115	-0.0015937
A1	4	TNFRSF1A	0.0838809	0.00624953
A1	5	TNFRSF1A	0.079314	0.00125652
A1	6	TNFRSF1A	0.0795658	0.00108213
A1	7	TNFRSF1A	0.0818934	0.00298361
A1	8	TNFRSF1A	0.0758522	-0.00348368
A1	9	TNFRSF1A	0.0814117	0.00164963
A1	10	TNFRSF1A	0.0797387	-0.000449489
A1	11	TNFRSF1A	0.0796489	-0.000965454
A1	12	TNFRSF1A	0.080412	-0.000628425
A1	13	TNFRSF1A	0.0783132	-0.00315339
A1	14	TNFRSF1A	0.0809358	-0.000956872
A1	15	TNFRSF1A	0.0789598	-0.00335909
A1	16	TNFRSF1A	0.0806555	-0.00208949
A1	17	TNFRSF1A	0.0791726	-0.0039985
A1	18	TNFRSF1A	0.0859482	0.00235099
A1	19	TNFRSF1A	0.0816648	-0.00235861
A1	20	TNFRSF1A	0.0833923	-0.00105726
A1	21	TNFRSF1A	0.0803044	-0.00457127
A1	22	TNFRSF1A	0.086301	0.000999184
A1	23	TNFRSF1A	0.0903356	0.00460767
A1	24	TNFRSF1A	0.09364	0.00748597
A1	25	TNFRSF1A	0.103295	0.0167153
A1	26	TNFRSF1A	0.122651	0.0356442
A1	27	TNFRSF1A	0.15543	0.0679978
A1	28	TNFRSF1A	0.211696	0.123838
A1	29	TNFRSF1A	0.289932	0.201647
A1	30	TNFRSF1A	0.386225	0.297514
A1	31	TNFRSF1A	0.490058	0.400921
A1	32	TNFRSF1A	0.586524	0.496961
A1	33	TNFRSF1A	0.664278	0.574289
A1	34	TNFRSF1A	0.722568	0.632153
A1	35	TNFRSF1A	0.764852	0.674011
A1	36	TNFRSF1A	0.785349	0.694081
A1	37	TNFRSF1A	0.787566	0.695872
A1	38	TNFRSF1A	0.795582	0.703462
A1	39	TNFRSF1A	0.791682	0.699136
A1	40	TNFRSF1A	0.800887	0.707915
A2	1	TNFRSF1A	0.16618	-0.00888993
A2	2	TNFRSF1A	0.171349	-0.00388611
A2	3	TNFRSF1A	0.174643	-0.000757443
A2	4	TNFRSF1A	0.171103	-0.00446206
A2	5	TNFRSF1A	0.174067	-0.00166324
A2	6	TNFRSF1A	0.178906	0.00301021
A2	7	TNFRSF1A	0.179925	0.00386432
A2	8	TNFRSF1A	0.181821	0.00559518
A2	9	TNFRSF1A	0.175335	-0.00105549
A2	10	TNFRSF1A	0.180569	0.00401385
A2	11	TNFRSF1A	0.174919	-0.00180131
A2	12	TNFRSF1A	0.178105	0.00121972
A2	13	TNFRSF1A	0.172834	-0.00421643
A2	14	TNFRSF1A	0.178686	0.00147054
A2	15	TNFRSF1A	0.17238	-0.00500112
A2	16	TNFRSF1A	0.176296	-0.00124998
A2	17	TNFRSF1A	0.176791	-0.000919709
A2	18	TNFRSF1A	0.176265	-0.00161096
A2	19	TNFRSF1A	0.17796	-8.0549e-05
A2	20	TNFRSF1A	0.178555	0.000349171
A2	21	TNFRSF1A	0.176002	-0.00236858
A2	22	TNFRSF1A	0.177541	-0.000995315
A2	23	TNFRSF1A	0.18536	0.00665919
A2	24	TNFRSF1A	0.189581	0.0107147
A2	25	TNFRSF1A	0.205812	0.0267809
A2	26	TNFRSF1A	0.226351	0.0471549
A2	27	TNFRSF1A	0.275174	0.0958123
A2	28	TNFRSF1A	0.344379	0.164852
A2	29	TNFRSF1A	0.449361	0.269669
A2	30	TNFRSF1A	0.565145	0.385289
A2	31	TNFRSF1A	0.686606	0.506585
A2	32	TNFRSF1A	0.785698	0.605511
A2	33	TNFRSF1A	0.86507	0.684718
A2	34	TNFRSF1A	0.922563	0.742047
A2	35	TNFRSF1A	0.956772	0.77609
A2	36	TNFRSF1A	0.9833	0.802453
A2	37	TNFRSF1A	0.987114	0.806102
A2	38	TNFRSF1A	0.99133	0.810153
A2	39	TNFRSF1A	0.991606	0.810264
A2	40	TNFRSF1A	1.00409	0.822582
A3	1	TNFRSF1A	0.652704	-0.0407985
A3	2	TNFRSF1A	0.665525	-0.0285853
A3	3	TNFRSF1A	0.679898	-0.0148197
A3	4	TNFRSF1A	0.687304	-0.00802159
A3	5	TNFRSF1A	0.694475	-0.00145837
A3	6	TNFRSF1A	0.701228	0.0046863
A3	7	TNFRSF1A	0.702938	0.0057892
A3	8	TNFRSF1A	0.704525	0.00676764
A3	9	TNFRSF1A	0.702314	0.00394897
A3	10	TNFRSF1A	0.706339	0.00736697
A3	11	TNFRSF1A	0.704442	0.00486224
A3	12	TNFRSF1A	0.705673	0.0054855
A3	13	TNFRSF1A	0.70147	0.000674246
A3	14	TNFRSF1A	0.69886	-0.00254312
A3	15	TNFRSF1A	0.70104	-0.000971253
A3	16	TNFRSF1A	0.698829	-0.00379004
A3	17	TNFRSF1A	0.703179	-4.79716e-05
A3	18	TNFRSF1A	0.703315	-0.000519352
A3	19	TNFRSF1A	0.705333	0.00089045
A3	20	TNFRSF1A	0.70202	-0.00303025
A3	21	TNFRSF1A	0.701288	-0.00436936
A3	22	TNFRSF1A	0.705365	-0.000900572
A3	23	TNFRSF1A	0.703046	-0.00382719
A3	24	TNFRSF1A	0.713414	0.00593329
A3	25	TNFRSF1A	0.726037	0.0179482
A3	26	TNFRSF1A	0.7511	0.0424037
A3	27	TNFRSF1A	0.800697	0.0913923
A3	28	TNFRSF1A	0.872106	0.162194
A3	29	TNFRSF1A	0.961517	0.250997
A3	30	TNFRSF1A	1.06288	0.351751
A3	31	TNFRSF1A	1.15788	0.446148
A3	32	TNFRSF1A	1.23119	0.518851
A3	33	TNFRSF1A	1.2844	0.571449
A3	34	TNFRSF1A	1.327	0.613444
A3	35	TNFRSF1A	1.35414	0.639973
A3	36	TNFRSF1A	1.35908	0.644306
A3	37	TNFRSF1A	1.36515	0.649764
A3	38	TNFRSF1A	1.36625	0.650257
A3	39	TNFRSF1A	1.36199	0.645391
A3	40	TNFRSF1A	1.36131	0.644102
A4	1	TNFSF10	0.0870276	-0.00499607
A4	2	TNFSF10	0.0877738	-0.00442689
A4	3	TNFSF10	0.0915995	-0.00077827
A4	4	TNFSF10	0.0919928	-0.000562047
A4	5	TNFSF10	0.0935767	0.000844876
A4	6	TNFSF10	0.095398	0.00248908
A4	7	TNFSF10	0.0927804	-0.000305554
A4	8	TNFSF10	0.0922155	-0.00104742
A4	9	TNFSF10	0.0929412	-0.000498859
A4	10	TNFSF10	0.0944701	0.000853086
A4	11	TNFSF10	0.0955703	0.00177621
A4	12	TNFSF10	0.0935397	-0.000431394
A4	13	TNFSF10	0.09478	0.000631841
A4	14	TNFSF10	0.0926875	-0.00163767
A4	15	TNFSF10	0.093334	-0.00116826
A4	16	TNFSF10	0.0963291	0.00164981
A4	17	TNFSF10	0.0940485	-0.000807835
A4	18	TNFSF10	0.0919522	-0.00308116
A4	19	TNFSF10	0.0937471	-0.00146327
A4	20	TNFSF10	0.0939713	-0.00141611
A4	21	TNFSF10	0.0958308	0.0002663
A4	22	TNFSF10	0.100428	0.00468664
A4	23	TNFSF10	0.101743	0.00582442
A4	24	TNFSF10	0.114439	0.0183431
A4	25	TNFSF10	0.130692	0.034419
A4	26	TNFSF10	0.166142	0.0696921
A4	27	TNFSF10	0.222089	0.125462
A4	28	TNFSF10	0.318048	0.221244
A4	29	TNFSF10	0.441735	0.344754
A4	30	TNFSF10	0.576106	0.478948
A4	31	TNFSF10	0.699771	0.602436
A4	32	TNFSF10	0.79827	0.700758
A4	33	TNFSF10	0.865467	0.767778
A4	34	TNFSF10	0.898738	0.800872
A4	35	TNFSF10	0.92598	0.827936
A4	36	TNFSF10	0.935225	0.837005
A4	37	TNFSF10	0.933355	0.834958
A4	38	TNFSF10	0.942494	0.84392
A4	39	TNFSF10	0.939056	0.840304
A4	40	TNFSF10	0.940717	0.841788
A5	1	TNFSF10	0.0802075	-0.00298468
A5	2	TNFSF10	0.0818347	-0.00166037
A5	3	TNFSF10	0.0849731	0.00117522
A5	4	TNFSF10	0.0851683	0.00106754
A5	5	TNFSF10	0.086407	0.00200346
A5	6	TNFSF10	0.0872981	0.00259169
A5	7	TNFSF10	0.0821567	-0.0028525
A5	8	TNFSF10	0.0852534	-5.86594e-05
A5	9	TNFSF10	0.0849973	-0.000617584
A5	10	TNFSF10	0.0857499	-0.000167827
A5	11	TNFSF10	0.0837039	-0.00251667
A5	12	TNFSF10	0.0872739	0.000750441
A5	13	TNFSF10	0.0889325	0.00210616
A5	14	TNFSF10	0.087858	0.000728886
A5	15	TNFSF10	0.0860395	-0.0013925
A5	16	TNFSF10	0.0874539	-0.000280945
A5	17	TNFSF10	0.082066	-0.0059717
A5	18	TNFSF10	0.0873171	-0.00102341
A5	19	TNFSF10	0.0863378	-0.0023055
A5	20	TNFSF10	0.0862932	-0.002653
A5	21	TNFSF10	0.0880567	-0.00119231
A5	22	TNFSF10	0.0909342	0.00138235
A5	23	TNFSF10	0.0990816	0.00922687
A5	24	TNFSF10	0.102479	0.0123218
A5	25	TNFSF10	0.126415	0.0359549
A5	26	TNFSF10	0.161355	0.0705913
A5	27	TNFSF10	0.224481	0.133415
A5	28	TNFSF10	0.313071	0.221702
A5	29	TNFSF10	0.439612	0.34794
A5	30	TNFSF10	0.580601	0.488627
A5	31	TNFSF10	0.701438	0.609161
A5	32	TNFSF10	0.79261	0.70003
A5	33	TNFSF10	0.860859	0.767976
A5	34	TNFSF10	0.890642	0.797456
A5	35	TNFSF10	0.907353	0.813865
A5	36	TNFSF10	0.926495	0.832703
A5	37	TNFSF10	0.932456	0.838362
A5	38	TNFSF10	0.929216	0.834819
A5	39	TNFSF10	0.936001	0.841301
A5	40	TNFSF10	0.939652	0.844649
A6	1	TNFSF10	0.0361841	0.000552529
A6	2	TNFSF10	0.0371843	0.00136171
A6	3	TNFSF10	0.0362696	0.000255927
A6	4	TNFSF10	0.0358874	-0.000317359
A6	5	TNFSF10	0.0373163	0.000920483
A6	6	TNFSF10	0.0375097	0.000922899
A6	7	TNFSF10	0.0385901	0.00181221
A6	8	TNFSF10	0.0345423	-0.00242667
A6	9	TNFSF10	0.0398282	0.00266818
A6	10	TNFSF10	0.0378824	0.000531337
A6	11	TNFSF10	0.0358554	-0.00168674
A6	12	TNFSF10	0.0362847	-0.00144855
A6	13	TNFSF10	0.0378185	-0.000105721
A6	14	TNFSF10	0.0370279	-0.0010874
A6	15	TNFSF10	0.0360626	-0.00224382
A6	16	TNFSF10	0.0373913	-0.00110615
A6	17	TNFSF10	0.0386702	-1.83259e-05
A6	18	TNFSF10	0.0388557	-2.39074e-05
A6	19	TNFSF10	0.0396192	0.000548598
A6	20	TNFSF10	0.038718	-0.000543714
A6	21	TNFSF10	0.0402787	0.000825996
A6	22	TNFSF10	0.0421665	0.00252273
A6	23	TNFSF10	0.0470748	0.0072399
A6	24	TNFSF10	0.0585083	0.0184823
A6	25	TNFSF10	0.0798195	0.0396025
A6	26	TNFSF10	0.117608	0.0772001
A6	27	TNFSF10	0.181673	0.141074
A6	28	TNFSF10	0.281227	0.240437
A6	29	TNFSF10	0.407163	0.366182
A6	30	TNFSF10	0.548772	0.5076
A6	31	TNFSF10	0.666335	0.624972
A6	32	TNFSF10	0.75242	0.710865
A6	33	TNFSF10	0.813374	0.771629
A6	34	TNFSF10	0.851692	0.809755
A6	35	TNFSF10	0.86897	0.826842
A6	36	TNFSF10	0.875004	0.832685
A6	37	TNFSF10	0.881005	0.838495
A6	38	TNFSF10	0.884602	0.841901
A6	39	TNFSF10	0.881168	0.838276
A6	40	TNFSF10	0.881551	0.838468
A7	1	SERPINB2	0.124391	-0.00717542
A7	2	SERPINB2	0.126004	-0.00553234
A7	3	SERPINB2	0.130318	-0.00118817
A7	4	SERPINB2	0.132665	0.00118917
A7	5	SERPINB2	0.130721	-0.000724086
A7	6	SERPINB2	0.131555	0.000140294
A7	7	SERPINB2	0.131489	0.000104421
A7	8	SERPINB2	0.131744	0.000389951
A7	9	SERPINB2	0.133624	0.00230045
A7	10	SERPINB2	0.133752	0.00245806
A7	11	SERPINB2	0.132121	0.000858037
A7	12	SERPINB2	0.129716	-0.00151686
A7	13	SERPINB2	0.131958	0.000755505
A7	14	SERPINB2	0.1295	-0.00167199
A7	15	SERPINB2	0.129807	-0.00133435
A7	16	SERPINB2	0.133482	0.00237052
A7	17	SERPINB2	0.128486	-0.00259518
A7	18	SERPINB2	0.130166	-0.000884815
A7	19	SERPINB2	0.130586	-0.000434777
A7	20	SERPINB2	0.129523	-0.0014676
A7	21	SERPINB2	0.131333	0.000372735
A7	22	SERPINB2	0.129082	-0.00184765
A7	23	SERPINB2	0.129552	-0.00134686
A7	24	SERPINB2	0.131241	0.000372329
A7	25	SERPINB2	0.129498	-0.00134001
A7	26	SERPINB2	0.128109	-0.00269899
A7	27	SERPINB2	0.134411	0.00363355
A7	28	SERPINB2	0.134854	0.00410631
A7	29	SERPINB2	0.137901	0.00718369
A7	30	SERPINB2	0.1505	0.0198128
A7	31	SERPINB2	0.16708	0.0364236
A7	32	SERPINB2	0.195401	0.0647753
A7	33	SERPINB2	0.251274	0.120678
A7	34	SERPINB2	0.338783	0.208217
A7	35	SERPINB2	0.466693	0.336157
A7	36	SERPINB2	0.613071	0.482566
A7	37	SERPINB2	0.751816	0.621342
A7	38	SERPINB2	0.86329	0.732846
A7	39	SERPINB2	0.932651	0.802238
A7	40	SERPINB2	0.972356	0.841973
A8	1	SERPINB2	0.157092	-0.00657795
A8	2	SERPINB2	0.158865	-0.00502417
A8	3	SERPINB2	0.161771	-0.00233777
A8	4	SERPINB2	0.165427	0.00109821
A8	5	SERPINB2	0.165115	0.000566486
A8	6	SERPINB2	0.166496	0.00172802
A8	7	SERPINB2	0.165535	0.000547472
A8	8	SERPINB2	0.167007	0.00179982
A8	9	SERPINB2	0.164427	-0.000999954
A8	10	SERPINB2	0.165666	1.9636e-05
A8	11	SERPINB2	0.167775	0.00190872
A8	12	SERPINB2	0.16432	-0.00176601
A8	13	SERPINB2	0.167625	0.00131952
A8	14	SERPINB2	0.16862	0.00209428
A8	15	SERPINB2	0.168075	0.00133014
A8	16	SERPINB2	0.167145	0.000179839
A8	17	SERPINB2	0.167045	-0.000138979
A8	18	SERPINB2	0.163565	-0.00383896
A8	19	SERPINB2	0.166755	-0.000868495
A8	20	SERPINB2	0.171756	0.00391258
A8	21	SERPINB2	0.164925	-0.00313854
A8	22	SERPINB2	0.162145	-0.00613818
A8	23	SERPINB2	0.165887	-0.00261543
A8	24	SERPINB2	0.168349	-0.000373187
A8	25	SERPINB2	0.161534	-0.00740821
A8	26	SERPINB2	0.17014	0.000978303
A8	27	SERPINB2	0.168573	-0.00080816
A8	28	SERPINB2	0.172868	0.00326706
A8	29	SERPINB2	0.179502	0.00968178
A8	30	SERPINB2	0.188922	0.0188818
A8	31	SERPINB2	0.206716	0.0364561
A8	32	SERPINB2	0.235515	0.0650358
A8	33	SERPINB2	0.292273	0.121573
A8	34	SERPINB2	0.386303	0.215384
A8	35	SERPINB2	0.510954	0.339816
A8	36	SERPINB2	0.654179	0.482821
A8	37	SERPINB2	0.780826	0.609248
A8	38	SERPINB2	0.876399	0.704601
A8	39	SERPINB2	0.943412	0.771394
A8	40	SERPINB2	0.983555	0.811318
A9	1	SERPINB2	0.21204	-0.00321867
A9	2	SERPINB2	0.212373	-0.00313072
A9	3	SERPINB2	0.211688	-0.00406016
A9	4	SERPINB2	0.216817	0.000824614
A9	5	SERPINB2	0.218306	0.00206946
A9	6	SERPINB2	0.214577	-0.00190367
A9	7	SERPINB2	0.218193	0.0014673
A9	8	SERPINB2	0.217044	7.38256e-05
A9	9	SERPINB2	0.217784	0.000569831
A9	10	SERPINB2	0.218786	0.00132766
A9	11	SERPINB2	0.224462	0.00675896
A9	12	SERPINB2	0.214839	-0.00310803
A9	13	SERPINB2	0.218682	0.00049034
A9	14	SERPINB2	0.219552	0.00111622
A9	15	SERPINB2	0.218641	-3.91912e-05
A9	16	SERPINB2	0.216218	-0.00270629
A9	17	SERPINB2	0.219928	0.000758628
A9	18	SERPINB2	0.219331	-8.212e-05
A9	19	SERPINB2	0.217987	-0.0016707
A9	20	SERPINB2	0.217958	-0.00194413
A9	21	SERPINB2	0.219124	-0.00102283
A9	22	SERPINB2	0.215412	-0.0049788
A9	23	SERPINB2	0.220099	-0.00053628
A9	24	SERPINB2	0.225107	0.00422703
A9	25	SERPINB2	0.218857	-0.00226695
A9	26	SERPINB2	0.223216	0.00184752
A9	27	SERPINB2	0.224401	0.00278773
A9	28	SERPINB2	0.222209	0.000351886
A9	29	SERPINB2	0.233274	0.0111725
A9	30	SERPINB2	0.243915	0.0215689
A9	31	SERPINB2	0.268986	0.0463958
A9	32	SERPINB2	0.315843	0.0930086
A9	33	SERPINB2	0.385508	0.162429
A9	34	SERPINB2	0.496622	0.273298
A9	35	SERPINB2	0.632127	0.408559
A9	36	SERPINB2	0.764522	0.54071
A9	37	SERPINB2	0.886822	0.662765
A9	38	SERPINB2	0.96569	0.741389
A9	39	SERPINB2	1.01199	0.78744
A9	40	SERPINB2	1.04007	0.815276
A10	1
A10	2
A10	3
A10	4
A10	5
A10	6
A10	7
A10	8
A10	9
A10	10
A10	11
A10	12
A10	13
A10	14
A10	15
A10	16
A10	17
A10	18
A10	19
A10	20
A10	21
A10	22
A10	23
A10	24
A10	25
A10	26
A10	27
A10	28
A10	29
A10	30
A10	31
A10	32
A10	33
A10	34
A10	35
A10	36
A10	37
A10	38
A10	39
A10	40
A11	1
A11	2
A11	3
A11	4
A11	5
A11	6
A11	7
A11	8
A11	9
A11	10
A11	11
A11	12
A11	13
A11	14
A11	15
A11	16
A11	17
A11	18
A11	19
A11	20
A11	21
A11	22
A11	23
A11	24
A11	25
A11	26
A11	27
A11	28
A11	29
A11	30
A11	31
A11	32
A11	33
A11	34
A11	35
A11	36
A11	37
A11	38
A11	39
A11	40
A12	1
A12	2
A12	3
A12	4
A12	5
A12	6
A12	7
A12	8
A12	9
A12	10
A12	11
A12	12
A12	13
A12	14
A12	15
A12	16
A12	17
A12	18
A12	19
A12	20
A12	21
A12	22
A12	23
A12	24
A12	25
A12	26
A12	27
A12	28
A12	29
A12	30
A12	31
A12	32
A12	33
A12	34
A12	35
A12	36
A12	37
A12	38
A12	39
A12	40
B1	1	TNFRSF1A	0.0667076	-0.0102413
B1	2	TNFRSF1A	0.0732135	-0.00399107
B1	3	TNFRSF1A	0.0732582	-0.00420199
B1	4	TNFRSF1A	0.0762152	-0.00150056
B1	5	TNFRSF1A	0.0780879	0.000116494
B1	6	TNFRSF1A	0.0796225	0.00139541
B1	7	TNFRSF1A	0.0811653	0.00268257
B1	8	TNFRSF1A	0.0764771	-0.00226123
B1	9	TNFRSF1A	0.082311	0.00331707
B1	10	TNFRSF1A	0.0818519	0.0026023
B1	11	TNFRSF1A	0.0789784	-0.000526856
B1	12	TNFRSF1A	0.0778564	-0.00190452
B1	13	TNFRSF1A	0.0813206	0.00130405
B1	14	TNFRSF1A	0.0797128	-0.000559371
B1	15	TNFRSF1A	0.0806089	8.10836e-05
B1	16	TNFRSF1A	0.0831744	0.002391
B1	17	TNFRSF1A	0.0799009	-0.00113814
B1	18	TNFRSF1A	0.0825072	0.00121254
B1	19	TNFRSF1A	0.0809294	-0.000620878
B1	20	TNFRSF1A	0.0848565	0.00305055
B1	21	TNFRSF1A	0.0798365	-0.00222507
B1	22	TNFRSF1A	0.0802058	-0.00211144
B1	23	TNFRSF1A	0.0814699	-0.00110299
B1	24	TNFRSF1A	0.0894877	0.00665917
B1	25	TNFRSF1A	0.102705	0.0196214
B1	26	TNFRSF1A	0.11614	0.0328002
B1	27	TNFRSF1A	0.147522	0.0639262
B1	28	TNFRSF1A	0.201722	0.117871
B1	29	TNFRSF1A	0.28417	0.200063
B1	30	TNFRSF1A	0.41014	0.325778
B1	31	TNFRSF1A	0.531281	0.446664
B1	32	TNFRSF1A	0.661263	0.57639
B1	33	TNFRSF1A	0.750926	0.665797
B1	34	TNFRSF1A	0.815421	0.730036
B1	35	TNFRSF1A	0.863873	0.778233
B1	36	TNFRSF1A	0.88177	0.795874
B1	37	TNFRSF1A	0.883351	0.797199
B1	38	TNFRSF1A	0.881084	0.794676
B1	39	TNFRSF1A	0.886482	0.799819
B1	40	TNFRSF1A	0.887307	0.800388
B2	1	TNFRSF1A	0.0687774	-0.00261613
B2	2	TNFRSF1A	0.0730249	0.00144415
B2	3	TNFRSF1A	0.0744602	0.00269214
B2	4	TNFRSF1A	0.0685395	-0.00341571
B2	5	TNFRSF1A	0.077588	0.00544547
B2	6	TNFRSF1A	0.0738638	0.00153411
B2	7	TNFRSF1A	0.0719266	-0.000590352
B2	8	TNFRSF1A	0.0727194	1.5202e-05
B2	9	TNFRSF1A	0.0728503	-4.11387e-05
B2	10	TNFRSF1A	0.0713326	-0.00174601
B2	11	TNFRSF1A	0.0742807	0.00101479
B2	12	TNFRSF1A	0.0759469	0.00249377
B2	13	TNFRSF1A	0.0758421	0.00220181
B2	14	TNFRSF1A	0.0709659	-0.00286164
B2	15	TNFRSF1A	0.0687404	-0.00527442
B2	16	TNFRSF1A	0.0696995	-0.00450253
B2	17	TNFRSF1A	0.0696383	-0.00475095
B2	18	TNFRSF1A	0.0740597	-0.000516853
B2	19	TNFRSF1A	0.073669	-0.00109478
B2	20	TNFRSF1A	0.0772088	0.00225783
B2	21	TNFRSF1A	0.0717405	-0.00339773
B2	22	TNFRSF1A	0.0756995	0.00037406
B2	23	TNFRSF1A	0.0780823	0.00256966
B2	24	TNFRSF1A	0.0832932	0.00759326
B2	25	TNFRSF1A	0.0915224	0.0156353
B2	26	TNFRSF1A	0.117751	0.0416769
B2	27	TNFRSF1A	0.151056	0.0747946
B2	28	TNFRSF1A	0.205937	0.129488
B2	29	TNFRSF1A	0.302032	0.225395
B2	30	TNFRSF1A	0.417262	0.340439
B2	31	TNFRSF1A	0.539218	0.462207
B2	32	TNFRSF1A	0.647183	0.569985
B2	33	TNFRSF1A	0.735742	0.658357
B2	34	TNFRSF1A	0.798661	0.721088
B2	35	TNFRSF1A	0.844156	0.766397
B2	36	TNFRSF1A	0.865591	0.787644
B2	37	TNFRSF1A	0.870214	0.79208
B2	38	TNFRSF1A	0.878484	0.800163
B2	39	TNFRSF1A	0.87333	0.794822
B2	40	TNFRSF1A	0.88658	0.807885
B3	1	TNFRSF1A	0.103061	-0.00495051
B3	2	TNFRSF1A	0.104841	-0.00340064
B3	3	TNFRSF1A	0.10677	-0.00170032
B3	4	TNFRSF1A	0.108295	-0.000404681
B3	5	TNFRSF1A	0.109516	0.000586501
B3	6	TNFRSF1A	0.110666	0.00150647
B3	7	TNFRSF1A	0.111561	0.00217271
B3	8	TNFRSF1A	0.109579	-3.93946e-05
B3	9	TNFRSF1A	0.112662	0.00281423
B3	10	TNFRSF1A	0.108758	-0.00131851
B3	11	TNFRSF1A	0.108764	-0.00154184
B3	12	TNFRSF1A	0.111349	0.000812862
B3	13	TNFRSF1A	0.111407	0.000641441
B3	14	TNFRSF1A	0.109816	-0.00117866
B3	15	TNFRSF1A	0.107909	-0.00331517
B3	16	TNFRSF1A	0.107142	-0.00431155
B3	17	TNFRSF1A	0.113362	0.00167919
B3	18	TNFRSF1A	0.116438	0.00452574
B3	19	TNFRSF1A	0.11099	-0.00115149
B3	20	TNFRSF1A	0.110336	-0.00203527
B3	21	TNFRSF1A	0.11057	-0.00203086
B3	22	TNFRSF1A	0.114454	0.00162323
B3	23	TNFRSF1A	0.115725	0.00266536
B3	24	TNFRSF1A	0.124434	0.0111447
B3	25	TNFRSF1A	0.13614	0.022621
B3	26	TNFRSF1A	0.156386	0.0426379
B3	27	TNFRSF1A	0.202877	0.0888992
B3	28	TNFRSF1A	0.267407	0.1532
B3	29	TNFRSF1A	0.36389	0.249454
B3	30	TNFRSF1A	0.484927	0.370261
B3	31	TNFRSF1A	0.610157	0.495262
B3	32	TNFRSF1A	0.716068	0.600943
B3	33	TNFRSF1A	0.801971	0.686617
B3	34	TNFRSF1A	0.859204	0.74362
B3	35	TNFRSF1A	0.901056	0.785243
B3	36	TNFRSF1A	0.912263	0.79622
B3	37	TNFRSF1A	0.921655	0.805383
B3	38	TNFRSF1A	0.919902	0.8034
B3	39	TNFRSF1A	0.919004	0.802273
B3	40	TNFRSF1A	0.919901	0.80294
B4	1	TNFSF10	0.0741218	-0.000568569
B4	2	TNFSF10	0.0721677	-0.00284492
B4	3	TNFSF10	0.0764264	0.00109156
B4	4	TNFSF10	0.0742001	-0.00145699
B4	5	TNFSF10	0.0766914	0.000712101
B4	6	TNFSF10	0.0774489	0.00114736
B4	7	TNFSF10	0.078021	0.0013972
B4	8	TNFSF10	0.0789845	0.00203846
B4	9	TNFSF10	0.0779452	0.000676916
B4	10	TNFSF10	0.0797884	0.00219791
B4	11	TNFSF10	0.0755202	-0.00239249
B4	12	TNFSF10	0.0772077	-0.00102729
B4	13	TNFSF10	0.0781236	-0.000433588
B4	14	TNFSF10	0.0786013	-0.000278133
B4	15	TNFSF10	0.0781669	-0.00103476
B4	16	TNFSF10	0.0742224	-0.0053015
B4	17	TNFSF10	0.0774867	-0.00235935
B4	18	TNFSF10	0.0792682	-0.000900177
B4	19	TNFSF10	0.0796442	-0.000846332
B4	20	TNFSF10	0.0800042	-0.000808589
B4	21	TNFSF10	0.079898	-0.00123703
B4	22	TNFSF10	0.083184	0.00172678
B4	23	TNFSF10	0.0888674	0.00708794
B4	24	TNFSF10	0.0936838	0.0115821
B4	25	TNFSF10	0.112089	0.0296646
B4	26	TNFSF10	0.138629	0.0558832
B4	27	TNFSF10	0.196902	0.113834
B4	28	TNFSF10	0.282843	0.199452
B4	29	TNFSF10	0.403955	0.320242
B4	30	TNFSF10	0.543682	0.459647
B4	31	TNFSF10	0.665851	0.581494
B4	32	TNFSF10	0.770148	0.685468
B4	33	TNFSF10	0.83588	0.750878
B4	34	TNFSF10	0.877641	0.792317
B4	35	TNFSF10	0.89574	0.810094
B4	36	TNFSF10	0.907087	0.821119
B4	37	TNFSF10	0.912142	0.825852
B4	38	TNFSF10	0.915221	0.828608
B4	39	TNFSF10	0.918188	0.831253
B4	40	TNFSF10	0.914906	0.827648
B5	1	TNFSF10	0.189441	-0.0138629
B5	2	TNFSF10	0.188554	-0.0141836
B5	3	TNFSF10	0.195475	-0.00669616
B5	4	TNFSF10	0.200133	-0.00147206
B5	5	TNFSF10	0.202561	0.00152238
B5	6	TNFSF10	0.203566	0.00309316
B5	7	TNFSF10	0.20362	0.0037137
B5	8	TNFSF10	0.201368	0.00202789
B5	9	TNFSF10	0.199784	0.00101
B5	10	TNFSF10	0.199741	0.00153278
B5	11	TNFSF10	0.19805	0.000408092
B5	12	TNFSF10	0.199211	0.00213502
B5	13	TNFSF10	0.197223	0.000713801
B5	14	TNFSF10	0.196272	0.000328061
B5	15	TNFSF10	0.19048	-0.00489732
B5	16	TNFSF10	0.19361	-0.00120089
B5	17	TNFSF10	0.192347	-0.00189778
B5	18	TNFSF10	0.191836	-0.00184249
B5	19	TNFSF10	0.189912	-0.00320059
B5	20	TNFSF10	0.190901	-0.00164589
B5	21	TNFSF10	0.191065	-0.00091504
B5	22	TNFSF10	0.198697	0.00728335
B5	23	TNFSF10	0.196699	0.00585074
B5	24	TNFSF10	0.206953	0.0166712
B5	25	TNFSF10	0.22791	0.038194
B5	26	TNFSF10	0.251684	0.0625342
B5	27	TNFSF10	0.314715	0.126132
B5	28	TNFSF10	0.401597	0.21358
B5	29	TNFSF10	0.519963	0.332512
B5	30	TNFSF10	0.651061	0.464176
B5	31	TNFSF10	0.766897	0.580578
B5	32	TNFSF10	0.851493	0.66574
B5	33	TNFSF10	0.904877	0.71969
B5	34	TNFSF10	0.935304	0.750684
B5	35	TNFSF10	0.95664	0.772586
B5	36	TNFSF10	0.968261	0.784773
B5	37	TNFSF10	0.965315	0.782394
B5	38	TNFSF10	0.970082	0.787727
B5	39	TNFSF10	0.97117	0.789381
B5	40	TNFSF10	0.970486	0.789263
B6	1	TNFSF10	0.0570693	-0.00409166
B6	2	TNFSF10	0.0599479	-0.00143931
B6	3	TNFSF10	0.0630902	0.0014767
B6	4	TNFSF10	0.0598281	-0.00201157
B6	5	TNFSF10	0.0656218	0.00355584
B6	6	TNFSF10	0.0625558	0.000263616
B6	7	TNFSF10	0.0630921	0.000573739
B6	8	TNFSF10	0.0636363	0.000891641
B6	9	TNFSF10	0.0635796	0.000608675
B6	10	TNFSF10	0.0621198	-0.00107726
B6	11	TNFSF10	0.0630253	-0.000398025
B6	12	TNFSF10	0.0630395	-0.000610046
B6	13	TNFSF10	0.0648603	0.000984453
B6	14	TNFSF10	0.0623975	-0.00170454
B6	15	TNFSF10	0.0641858	-0.000142484
B6	16	TNFSF10	0.0628609	-0.0016936
B6	17	TNFSF10	0.0619841	-0.00279672
B6	18	TNFSF10	0.062749	-0.00225805
B6	19	TNFSF10	0.0617564	-0.0034768
B6	20	TNFSF10	0.0643223	-0.00113718
B6	21	TNFSF10	0.0652772	-0.000408566
B6	22	TNFSF10	0.0652243	-0.000687642
B6	23	TNFSF10	0.076186	0.0100478
B6	24	TNFSF10	0.0841596	0.0177952
B6	25	TNFSF10	0.104342	0.0377511
B6	26	TNFSF10	0.139188	0.072371
B6	27	TNFSF10	0.202242	0.135198
B6	28	TNFSF10	0.29369	0.226421
B6	29	TNFSF10	0.412015	0.344519
B6	30	TNFSF10	0.532463	0.464742
B6	31	TNFSF10	0.63253	0.564582
B6	32	TNFSF10	0.702326	0.634152
B6	33	TNFSF10	0.74908	0.680679
B6	34	TNFSF10	0.779685	0.711058
B6	35	TNFSF10	0.789051	0.720198
B6	36	TNFSF10	0.790445	0.721366
B6	37	TNFSF10	0.795503	0.726198
B6	38	TNFSF10	0.795764	0.726232
B6	39	TNFSF10	0.795317	0.725559
B6	40	TNFSF10	0.789786	0.719801
B7	1	SERPINB2	0.0522592	-0.00425521
B7	2	SERPINB2	0.0554886	-0.00111403
B7	3	SERPINB2	0.0568301	0.000139188
B7	4	SERPINB2	0.053656	-0.00312317
B7	5	SERPINB2	0.0573297	0.000462366
B7	6	SERPINB2	0.0596057	0.00265011
B7	7	SERPINB2	0.0573404	0.000296529
B7	8	SERPINB2	0.0567814	-0.000350743
B7	9	SERPINB2	0.0597086	0.00248821
B7	10	SERPINB2	0.0607045	0.00339582
B7	11	SERPINB2	0.0583544	0.000957462
B7	12	SERPINB2	0.0571315	-0.000353672
B7	13	SERPINB2	0.0580582	0.000484814
B7	14	SERPINB2	0.0578413	0.000179657
B7	15	SERPINB2	0.0533797	-0.00437021
B7	16	SERPINB2	0.0577745	-6.37179e-05
B7	17	SERPINB2	0.056462	-0.00146444
B7	18	SERPINB2	0.0576063	-0.00040835
B7	19	SERPINB2	0.0564067	-0.00169624
B7	20	SERPINB2	0.05651	-0.00168118
B7	21	SERPINB2	0.0582146	-6.48946e-05
B7	22	SERPINB2	0.0571524	-0.00121527
B7	23	SERPINB2	0.0551907	-0.00326529
B7	24	SERPINB2	0.0603864	0.0018422
B7	25	SERPINB2	0.0556821	-0.00295043
B7	26	SERPINB2	0.0619661	0.00324537
B7	27	SERPINB2	0.0588796	7.05993e-05
B7	28	SERPINB2	0.0636925	0.00479529
B7	29	SERPINB2	0.0685324	0.00954687
B7	30	SERPINB2	0.0825172	0.0234435
B7	31	SERPINB2	0.106739	0.0475769
B7	32	SERPINB2	0.152243	0.0929929
B7	33	SERPINB2	0.224511	0.165173
B7	34	SERPINB2	0.34395	0.284523
B7	35	SERPINB2	0.484159	0.424644
B7	36	SERPINB2	0.634526	0.574923
B7	37	SERPINB2	0.758795	0.699104
B7	38	SERPINB2	0.834723	0.774943
B7	39	SERPINB2	0.888358	0.82849
B7	40	SERPINB2	0.917071	0.857114
B8	1	SERPINB2	0.0676745	-0.000843133
B8	2	SERPINB2	0.0716911	0.00298793
B8	3	SERPINB2	0.0690024	0.00011362
B8	4	SERPINB2	0.0690918	1.75111e-05
B8	5	SERPINB2	0.0724578	0.00319798
B8	6	SERPINB2	0.0702119	0.000766496
B8	7	SERPINB2	0.0702558	0.000624828
B8	8	SERPINB2	0.0697441	-7.24235e-05
B8	9	SERPINB2	0.0686709	-0.00133112
B8	10	SERPINB2	0.0714593	0.00127177
B8	11	SERPINB2	0.0692723	-0.0011008
B8	12	SERPINB2	0.0689303	-0.0016284
B8	13	SERPINB2	0.0724812	0.00173702
B8	14	SERPINB2	0.0694659	-0.00146389
B8	15	SERPINB2	0.0746491	0.00353376
B8	16	SERPINB2	0.0710362	-0.000264586
B8	17	SERPINB2	0.0692816	-0.0022048
B8	18	SERPINB2	0.0698368	-0.00183515
B8	19	SERPINB2	0.0709517	-0.000905749
B8	20	SERPINB2	0.0713584	-0.000684604
B8	21	SERPINB2	0.0682258	-0.00400277
B8	22	SERPINB2	0.0699001	-0.00251406
B8	23	SERPINB2	0.0713791	-0.00122057
B8	24	SERPINB2	0.0718262	-0.000958963
B8	25	SERPINB2	0.0715337	-0.00143709
B8	26	SERPINB2	0.0748072	0.00165089
B8	27	SERPINB2	0.0771191	0.00377727
B8	28	SERPINB2	0.0784612	0.00493381
B8	29	SERPINB2	0.0811895	0.00747653
B8	30	SERPINB2	0.0974149	0.0235165
B8	31	SERPINB2	0.118138	0.0440536
B8	32	SERPINB2	0.161701	0.0874319
B8	33	SERPINB2	0.227952	0.153497
B8	34	SERPINB2	0.343378	0.268738
B8	35	SERPINB2	0.484086	0.40926
B8	36	SERPINB2	0.634127	0.559115
B8	37	SERPINB2	0.761201	0.686004
B8	38	SERPINB2	0.846103	0.77072
B8	39	SERPINB2	0.905949	0.83038
B8	40	SERPINB2	0.942887	0.867133
B9	1	SERPINB2	0.084704	-0.000941316
B9	2	SERPINB2	0.0879382	0.00221591
B9	3	SERPINB2	0.0863674	0.000568037
B9	4	SERPINB2	0.086857	0.00098066
B9	5	SERPINB2	0.0858762	-7.71105e-05
B9	6	SERPINB2	0.0868741	0.000843866
B9	7	SERPINB2	0.0884438	0.00233658
B9	8	SERPINB2	0.0881759	0.00199162
B9	9	SERPINB2	0.084989	-0.00127225
B9	10	SERPINB2	0.0868915	0.000553328
B9	11	SERPINB2	0.0863268	-8.8365e-05
B9	12	SERPINB2	0.0851144	-0.00137779
B9	13	SERPINB2	0.0882021	0.00163291
B9	14	SERPINB2	0.0853005	-0.0013456
B9	15	SERPINB2	0.0861036	-0.000619542
B9	16	SERPINB2	0.0860739	-0.000726224
B9	17	SERPINB2	0.0851029	-0.00177424
B9	18	SERPINB2	0.0850947	-0.00185941
B9	19	SERPINB2	0.0859938	-0.00103722
B9	20	SERPINB2	0.0851471	-0.00196097
B9	21	SERPINB2	0.0833903	-0.00379473
B9	22	SERPINB2	0.0855258	-0.00173624
B9	23	SERPINB2	0.0876773	0.000338322
B9	24	SERPINB2	0.0869224	-0.0004936
B9	25	SERPINB2	0.087911	0.000418004
B9	26	SERPINB2	0.0880586	0.000488691
B9	27	SERPINB2	0.0912565	0.00360961
B9	28	SERPINB2	0.0921256	0.00440165
B9	29	SERPINB2	0.0983396	0.0105387
B9	30	SERPINB2	0.111395	0.023517
B9	31	SERPINB2	0.138485	0.0505301
B9	32	SERPINB2	0.179293	0.0912615
B9	33	SERPINB2	0.25434	0.166231
B9	34	SERPINB2	0.371093	0.282907
B9	35	SERPINB2	0.512192	0.423929
B9	36	SERPINB2	0.664313	0.575973
B9	37	SERPINB2	0.793843	0.705426
B9	38	SERPINB2	0.879458	0.790965
B9	39	SERPINB2	0.937074	0.848504
B9	40	SERPINB2	0.969175	0.880527
B10	1
B10	2
B10	3
B10	4
B10	5
B10	6
B10	7
B10	8
B10	9
B10	10
B10	11
B10	12
B10	13
B10	14
B10	15
B10	16
B10	17
B10	18
B10	19
B10	20
B10	21
B10	22
B10	23
B10	24
B10	25
B10	26
B10	27
B10	28
B10	29
B10	30
B10	31
B10	32
B10	33
B10	34
B10	35
B10	36
B10	37
B10	38
B10	39
B10	40
B11	1
B11	2
B11	3
B11	4
B11	5
B11	6
B11	7
B11	8
B11	9
B11	10
B11	11
B11	12
B11	13
B11	14
B11	15
B11	16
B11	17
B11	18
B11	19
B11	20
B11	21
B11	22
B11	23
B11	24
B11	25
B11	26
B11	27
B11	28
B11	29
B11	30
B11	31
B11	32
B11	33
B11	34
B11	35
B11	36
B11	37
B11	38
B11	39
B11	40
B12	1
B12	2
B12	3
B12	4
B12	5
B12	6
B12	7
B12	8
B12	9
B12	10
B12	11
B12	12
B12	13
B12	14
B12	15
B12	16
B12	17
B12	18
B12	19
B12	20
B12	21
B12	22
B12	23
B12	24
B12	25
B12	26
B12	27
B12	28
B12	29
B12	30
B12	31
B12	32
B12	33
B12	34
B12	35
B12	36
B12	37
B12	38
B12	39
B12	40
C1	1
C1	2
C1	3
C1	4
C1	5
C1	6
C1	7
C1	8
C1	9
C1	10
C1	11
C1	12
C1	13
C1	14
C1	15
C1	16
C1	17
C1	18
C1	19
C1	20
C1	21
C1	22
C1	23
C1	24
C1	25
C1	26
C1	27
C1	28
C1	29
C1	30
C1	31
C1	32
C1	33
C1	34
C1	35
C1	36
C1	37
C1	38
C1	39
C1	40
C2	1
C2	2
C2	3
C2	4
C2	5
C2	6
C2	7
C2	8
C2	9
C2	10
C2	11
C2	12
C2	13
C2	14
C2	15
C2	16
C2	17
C2	18
C2	19
C2	20
C2	21
C2	22
C2	23
C2	24
C2	25
C2	26
C2	27
C2	28
C2	29
C2	30
C2	31
C2	32
C2	33
C2	34
C2	35
C2	36
C2	37
C2	38
C2	39
C2	40
C3	1
C3	2
C3	3
C3	4
C3	5
C3	6
C3	7
C3	8
C3	9
C3	10
C3	11
C3	12
C3	13
C3	14
C3	15
C3	16
C3	17
C3	18
C3	19
C3	20
C3	21
C3	22
C3	23
C3	24
C3	25
C3	26
C3	27
C3	28
C3	29
C3	30
C3	31
C3	32
C3	33
C3	34
C3	35
C3	36
C3	37
C3	38
C3	39
C3	40
C4	1	TNFSF10	0.0594817	-0.0088971
C4	2	TNFSF10	0.0628669	-0.00566519
C4	3	TNFSF10	0.0633007	-0.00538472
C4	4	TNFSF10	0.0703657	0.00152702
C4	5	TNFSF10	0.0719337	0.00294174
C4	6	TNFSF10	0.0704189	0.00127369
C4	7	TNFSF10	0.068484	-0.000814522
C4	8	TNFSF10	0.0712642	0.00181238
C4	9	TNFSF10	0.0705031	0.000898
C4	10	TNFSF10	0.0719674	0.00220898
C4	11	TNFSF10	0.0692001	-0.000711647
C4	12	TNFSF10	0.070529	0.000463946
C4	13	TNFSF10	0.0694987	-0.000719628
C4	14	TNFSF10	0.0719933	0.00162169
C4	15	TNFSF10	0.0715532	0.00102831
C4	16	TNFSF10	0.0677074	-0.0029708
C4	17	TNFSF10	0.0670133	-0.00381813
C4	18	TNFSF10	0.0675607	-0.0034241
C4	19	TNFSF10	0.0680621	-0.00307591
C4	20	TNFSF10	0.0722314	0.00094001
C4	21	TNFSF10	0.0719951	0.000550505
C4	22	TNFSF10	0.0772511	0.00565317
C4	23	TNFSF10	0.0848272	0.013076
C4	24	TNFSF10	0.0978294	0.0259249
C4	25	TNFSF10	0.119703	0.0476455
C4	26	TNFSF10	0.172655	0.100444
C4	27	TNFSF10	0.250249	0.177884
C4	28	TNFSF10	0.366017	0.2935
C4	29	TNFSF10	0.49627	0.423599
C4	30	TNFSF10	0.627359	0.554534
C4	31	TNFSF10	0.740049	0.667071
C4	32	TNFSF10	0.804236	0.731106
C4	33	TNFSF10	0.859831	0.786547
C4	34	TNFSF10	0.893216	0.819778
C4	35	TNFSF10	0.903728	0.830138
C4	36	TNFSF10	0.917806	0.844062
C4	37	TNFSF10	0.914204	0.840306
C4	38	TNFSF10	0.917823	0.843772
C4	39	TNFSF10	0.917715	0.843511
C4	40	TNFSF10	0.917382	0.843025
C5	1	TNFSF10	0.0848278	-4.46881e-05
C5	2	TNFSF10	0.0851222	-1.03539e-05
C5	3	TNFSF10	0.0851395	-0.000253062
C5	4	TNFSF10	0.0825088	-0.00314379
C5	5	TNFSF10	0.0870668	0.00115418
C5	6	TNFSF10	0.0877924	0.00161971
C5	7	TNFSF10	0.0897839	0.00335122
C5	8	TNFSF10	0.085537	-0.00115575
C5	9	TNFSF10	0.086488	-0.000464707
C5	10	TNFSF10	0.0884926	0.00127979
C5	11	TNFSF10	0.0865526	-0.000920157
C5	12	TNFSF10	0.0898021	0.00206927
C5	13	TNFSF10	0.0882259	0.00023307
C5	14	TNFSF10	0.0849708	-0.0032821
C5	15	TNFSF10	0.0903705	0.00185758
C5	16	TNFSF10	0.0857556	-0.0030174
C5	17	TNFSF10	0.0883473	-0.000685647
C5	18	TNFSF10	0.0907219	0.00142887
C5	19	TNFSF10	0.0860347	-0.00351832
C5	20	TNFSF10	0.0902807	0.000467605
C5	21	TNFSF10	0.0885509	-0.00152225
C5	22	TNFSF10	0.094835	0.00450188
C5	23	TNFSF10	0.100683	0.0100901
C5	24	TNFSF10	0.115704	0.0248512
C5	25	TNFSF10	0.14767	0.0565566
C5	26	TNFSF10	0.205886	0.114513
C5	27	TNFSF10	0.2903	0.198667
C5	28	TNFSF10	0.412448	0.320555
C5	29	TNFSF10	0.543905	0.451752
C5	30	TNFSF10	0.677822	0.585408
C5	31	TNFSF10	0.780044	0.68737
C5	32	TNFSF10	0.854406	0.761473
C5	33	TNFSF10	0.89887	0.805676
C5	34	TNFSF10	0.919089	0.825636
C5	35	TNFSF10	0.929938	0.836224
C5	36	TNFSF10	0.932221	0.838247
C5	37	TNFSF10	0.938538	0.844305
C5	38	TNFSF10	0.935162	0.840668
C5	39	TNFSF10	0.942967	0.848213
C5	40	TNFSF10	0.944187	0.849174
C6	1	TNFSF10	0.0568883	-0.00726342
C6	2	TNFSF10	0.0620559	-0.00217149
C6	3	TNFSF10	0.0657291	0.00142609
C6	4	TNFSF10	0.0656547	0.00127595
C6	5	TNFSF10	0.0657727	0.00131832
C6	6	TNFSF10	0.0653324	0.000802318
C6	7	TNFSF10	0.0655666	0.000960861
C6	8	TNFSF10	0.0672675	0.00258608
C6	9	TNFSF10	0.0628502	-0.00190694
C6	10	TNFSF10	0.0648377	4.91045e-06
C6	11	TNFSF10	0.0640352	-0.00087331
C6	12	TNFSF10	0.0648609	-0.000123289
C6	13	TNFSF10	0.0630172	-0.00204268
C6	14	TNFSF10	0.0634756	-0.00165998
C6	15	TNFSF10	0.0595514	-0.00565983
C6	16	TNFSF10	0.0633866	-0.00190031
C6	17	TNFSF10	0.0629178	-0.00244481
C6	18	TNFSF10	0.0641501	-0.00128822
C6	19	TNFSF10	0.0650109	-0.00050311
C6	20	TNFSF10	0.0660742	0.000484555
C6	21	TNFSF10	0.0659083	0.000242934
C6	22	TNFSF10	0.0750415	0.00930046
C6	23	TNFSF10	0.0798128	0.0139961
C6	24	TNFSF10	0.105074	0.0391817
C6	25	TNFSF10	0.139224	0.073256
C6	26	TNFSF10	0.208867	0.142823
C6	27	TNFSF10	0.304563	0.238443
C6	28	TNFSF10	0.438035	0.37184
C6	29	TNFSF10	0.579046	0.512775
C6	30	TNFSF10	0.696826	0.630479
C6	31	TNFSF10	0.792966	0.726544
C6	32	TNFSF10	0.844288	0.77779
C6	33	TNFSF10	0.882645	0.816072
C6	34	TNFSF10	0.904606	0.837957
C6	35	TNFSF10	0.908421	0.841697
C6	36	TNFSF10	0.915547	0.848746
C6	37	TNFSF10	0.917505	0.850629
C6	38	TNFSF10	0.914337	0.847385
C6	39	TNFSF10	0.918125	0.851097
C6	40	TNFSF10	0.916991	0.849888
C7	1	SERPINB2	0.0720489	-0.0154181
C7	2	SERPINB2	0.0819853	-0.00558061
C7	3	SERPINB2	0.0832514	-0.00441339
C7	4	SERPINB2	0.0867158	-0.00104787
C7	5	SERPINB2	0.0907752	0.00291262
C7	6	SERPINB2	0.0894004	0.00143896
C7	7	SERPINB2	0.0891955	0.00113524
C7	8	SERPINB2	0.0877198	-0.000439359
C7	9	SERPINB2	0.0904956	0.00223751
C7	10	SERPINB2	0.0894948	0.00113788
C7	11	SERPINB2	0.0909156	0.00245975
C7	12	SERPINB2	0.0905806	0.00202586
C7	13	SERPINB2	0.0880006	-0.000652983
C7	14	SERPINB2	0.088483	-0.000269477
C7	15	SERPINB2	0.0878661	-0.000985237
C7	16	SERPINB2	0.0944847	0.00553443
C7	17	SERPINB2	0.0882385	-0.000810634
C7	18	SERPINB2	0.0899637	0.000815666
C7	19	SERPINB2	0.0873516	-0.00189523
C7	20	SERPINB2	0.0871779	-0.00216789
C7	21	SERPINB2	0.0876832	-0.00176144
C7	22	SERPINB2	0.0852868	-0.0042567
C7	23	SERPINB2	0.0860637	-0.00357873
C7	24	SERPINB2	0.0869856	-0.00275568
C7	25	SERPINB2	0.0861655	-0.00367466
C7	26	SERPINB2	0.0877742	-0.00216489
C7	27	SERPINB2	0.0877661	-0.00227186
C7	28	SERPINB2	0.0895344	-0.000602413
C7	29	SERPINB2	0.0920357	0.00180001
C7	30	SERPINB2	0.0929806	0.00264607
C7	31	SERPINB2	0.100038	0.00960445
C7	32	SERPINB2	0.105785	0.0152524
C7	33	SERPINB2	0.123683	0.0330523
C7	34	SERPINB2	0.150074	0.059344
C7	35	SERPINB2	0.203721	0.112892
C7	36	SERPINB2	0.288466	0.197538
C7	37	SERPINB2	0.414811	0.323784
C7	38	SERPINB2	0.560971	0.469846
C7	39	SERPINB2	0.712954	0.62173
C7	40	SERPINB2	0.819308	0.727984
C8	1	SERPINB2	0.0528296	-0.00192345
C8	2	SERPINB2	0.0535931	-0.00124166
C8	3	SERPINB2	0.0550749	0.000158532
C8	4	SERPINB2	0.0545332	-0.000464794
C8	5	SERPINB2	0.0584115	0.00333192
C8	6	SERPINB2	0.0593196	0.00415837
C8	7	SERPINB2	0.0546542	-0.000588692
C8	8	SERPINB2	0.0559106	0.000586097
C8	9	SERPINB2	0.0563342	0.00092799
C8	10	SERPINB2	0.0542995	-0.00118828
C8	11	SERPINB2	0.0565417	0.000972244
C8	12	SERPINB2	0.0551976	-0.000453457
C8	13	SERPINB2	0.0532369	-0.00249579
C8	14	SERPINB2	0.0551211	-0.000693264
C8	15	SERPINB2	0.0561096	0.000213587
C8	16	SERPINB2	0.0554438	-0.000533866
C8	17	SERPINB2	0.0562713	0.000211968
C8	18	SERPINB2	0.0547181	-0.00142284
C8	19	SERPINB2	0.0576517	0.00142914
C8	20	SERPINB2	0.0531833	-0.00312092
C8	21	SERPINB2	0.0582866	0.00190074
C8	22	SERPINB2	0.0533022	-0.00316527
C8	23	SERPINB2	0.0579107	0.00136161
C8	24	SERPINB2	0.052168	-0.00446281
C8	25	SERPINB2	0.048991	-0.00772136
C8	26	SERPINB2	0.0552956	-0.00149846
C8	27	SERPINB2	0.0531126	-0.00376304
C8	28	SERPINB2	0.056214	-0.000743294
C8	29	SERPINB2	0.0576418	0.000602885
C8	30	SERPINB2	0.062733	0.00561241
C8	31	SERPINB2	0.0680509	0.0108486
C8	32	SERPINB2	0.0769276	0.0196437
C8	33	SERPINB2	0.100423	0.0430575
C8	34	SERPINB2	0.137697	0.0802499
C8	35	SERPINB2	0.200176	0.142648
C8	36	SERPINB2	0.302405	0.244794
C8	37	SERPINB2	0.439659	0.381967
C8	38	SERPINB2	0.589937	0.532163
C8	39	SERPINB2	0.734288	0.676433
C8	40	SERPINB2	0.835197	0.77726
C9	1	SERPINB2	0.0547371	-0.00409614
C9	2	SERPINB2	0.0606247	0.00205248
C9	3	SERPINB2	0.0615623	0.00325107
C9	4	SERPINB2	0.0623582	0.0043079
C9	5	SERPINB2	0.0586053	0.000815992
C9	6	SERPINB2	0.0587505	0.00122223
C9	7	SERPINB2	0.0591516	0.0018843
C9	8	SERPINB2	0.0583216	0.00131531
C9	9	SERPINB2	0.0591255	0.00238018
C9	10	SERPINB2	0.0565773	9.29644e-05
C9	11	SERPINB2	0.0585969	0.00237352
C9	12	SERPINB2	0.0574249	0.00146258
C9	13	SERPINB2	0.0546818	-0.00101962
C9	14	SERPINB2	0.0512836	-0.0041568
C9	15	SERPINB2	0.0523854	-0.00279404
C9	16	SERPINB2	0.0495103	-0.00540813
C9	17	SERPINB2	0.0533902	-0.00126722
C9	18	SERPINB2	0.0531109	-0.00128551
C9	19	SERPINB2	0.0526269	-0.00150856
C9	20	SERPINB2	0.0508578	-0.00301669
C9	21	SERPINB2	0.0483355	-0.005278
C9	22	SERPINB2	0.0492031	-0.00414935
C9	23	SERPINB2	0.0512625	-0.00182898
C9	24	SERPINB2	0.0494775	-0.003353
C9	25	SERPINB2	0.0487184	-0.00385115
C9	26	SERPINB2	0.049835	-0.00247354
C9	27	SERPINB2	0.0493008	-0.00274675
C9	28	SERPINB2	0.0519686	0.000182108
C9	29	SERPINB2	0.0529472	0.00142164
C9	30	SERPINB2	0.0589823	0.00771778
C9	31	SERPINB2	0.0667134	0.0157098
C9	32	SERPINB2	0.0766718	0.0259292
C9	33	SERPINB2	0.104029	0.0535474
C9	34	SERPINB2	0.147449	0.0972282
C9	35	SERPINB2	0.22466	0.1747
C9	36	SERPINB2	0.339555	0.289856
C9	37	SERPINB2	0.487889	0.438451
C9	38	SERPINB2	0.638196	0.58902
C9	39	SERPINB2	0.766643	0.717727
C9	40	SERPINB2	0.836608	0.787954
C10	1
C10	2
C10	3
C10	4
C10	5
C10	6
C10	7
C10	8
C10	9
C10	10
C10	11
C10	12
C10	13
C10	14
C10	15
C10	16
C10	17
C10	18
C10	19
C10	20
C10	21
C10	22
C10	23
C10	24
C10	25
C10	26
C10	27
C10	28
C10	29
C10	30
C10	31
C10	32
C10	33
C10	34
C10	35
C10	36
C10	37
C10	38
C10	39
C10	40
C11	1
C11	2
C11	3
C11	4
C11	5
C11	6
C11	7
C11	8
C11	9
C11	10
C11	11
C11	12
C11	13
C11	14
C11	15
C11	16
C11	17
C11	18
C11	19
C11	20
C11	21
C11	22
C11	23
C11	24
C11	25
C11	26
C11	27
C11	28
C11	29
C11	30
C11	31
C11	32
C11	33
C11	34
C11	35
C11	36
C11	37
C11	38
C11	39
C11	40
C12	1
C12	2
C12	3
C12	4
C12	5
C12	6
C12	7
C12	8
C12	9
C12	10
C12	11
C12	12
C12	13
C12	14
C12	15
C12	16
C12	17
C12	18
C12	19
C12	20
C12	21
C12	22
C12	23
C12	24
C12	25
C12	26
C12	27
C12	28
C12	29
C12	30
C12	31
C12	32
C12	33
C12	34
C12	35
C12	36
C12	37
C12	38
C12	39
C12	40
D1	1	TNFRSF1A	0.0913199	-0.0039444
D1	2	TNFRSF1A	0.0933902	-0.00232089
D1	3	TNFRSF1A	0.0948205	-0.0013373
D1	4	TNFRSF1A	0.0962871	-0.000317413
D1	5	TNFRSF1A	0.0984035	0.00135221
D1	6	TNFRSF1A	0.0991984	0.0017004
D1	7	TNFRSF1A	0.0974476	-0.000497203
D1	8	TNFRSF1A	0.0998818	0.00149028
D1	9	TNFRSF1A	0.100287	0.00144884
D1	10	TNFRSF1A	0.10039	0.00110498
D1	11	TNFRSF1A	0.100934	0.00120187
D1	12	TNFRSF1A	0.101773	0.00159459
D1	13	TNFRSF1A	0.099448	-0.00117724
D1	14	TNFRSF1A	0.0983059	-0.002766
D1	15	TNFRSF1A	0.0988093	-0.0027094
D1	16	TNFRSF1A	0.0975849	-0.00438054
D1	17	TNFRSF1A	0.102096	-0.000315727
D1	18	TNFRSF1A	0.102119	-0.000740006
D1	19	TNFRSF1A	0.099875	-0.00343063
D1	20	TNFRSF1A	0.103075	-0.000677505
D1	21	TNFRSF1A	0.104618	0.000418753
D1	22	TNFRSF1A	0.112683	0.00803703
D1	23	TNFRSF1A	0.116636	0.0115431
D1	24	TNFRSF1A	0.135485	0.0299459
D1	25	TNFRSF1A	0.175482	0.0694959
D1	26	TNFRSF1A	0.23018	0.123747
D1	27	TNFRSF1A	0.312542	0.205663
D1	28	TNFRSF1A	0.42685	0.319523
D1	29	TNFRSF1A	0.54576	0.437987
D1	30	TNFRSF1A	0.658901	0.550681
D1	31	TNFRSF1A	0.748325	0.639659
D1	32	TNFRSF1A	0.808876	0.699763
D1	33	TNFRSF1A	0.864544	0.754984
D1	34	TNFRSF1A	0.895443	0.785436
D1	35	TNFRSF1A	0.918813	0.80836
D1	36	TNFRSF1A	0.933468	0.822568
D1	37	TNFRSF1A	0.929638	0.818291
D1	38	TNFRSF1A	0.937496	0.825702
D1	39	TNFRSF1A	0.936743	0.824503
D1	40	TNFRSF1A	0.934491	0.821804
D2	1	TNFRSF1A	0.112859	-0.000958533
D2	2	TNFRSF1A	0.114684	0.000404954
D2	3	TNFRSF1A	0.115665	0.000923687
D2	4	TNFRSF1A	0.115703	0.000499481
D2	5	TNFRSF1A	0.11776	0.00209493
D2	6	TNFRSF1A	0.117456	0.00132928
D2	7	TNFRSF1A	0.116999	0.000410613
D2	8	TNFRSF1A	0.117857	0.000806769
D2	9	TNFRSF1A	0.114985	-0.00252715
D2	10	TNFRSF1A	0.122043	0.00406828
D2	11	TNFRSF1A	0.117395	-0.00104161
D2	12	TNFRSF1A	0.119916	0.0010175
D2	13	TNFRSF1A	0.117277	-0.00208314
D2	14	TNFRSF1A	0.115247	-0.00457506
D2	15	TNFRSF1A	0.118808	-0.00147561
D2	16	TNFRSF1A	0.117261	-0.00348448
D2	17	TNFRSF1A	0.120133	-0.00107409
D2	18	TNFRSF1A	0.117917	-0.00375192
D2	19	TNFRSF1A	0.11846	-0.00367073
D2	20	TNFRSF1A	0.121882	-0.000710919
D2	21	TNFRSF1A	0.126891	0.00383625
D2	22	TNFRSF1A	0.132925	0.00940791
D2	23	TNFRSF1A	0.141072	0.0170937
D2	24	TNFRSF1A	0.160952	0.0365114
D2	25	TNFRSF1A	0.19825	0.0733472
D2	26	TNFRSF1A	0.259226	0.133861
D2	27	TNFRSF1A	0.348121	0.222295
D2	28	TNFRSF1A	0.466635	0.340347
D2	29	TNFRSF1A	0.599358	0.472608
D2	30	TNFRSF1A	0.706653	0.579441
D2	31	TNFRSF1A	0.797904	0.67023
D2	32	TNFRSF1A	0.871654	0.743519
D2	33	TNFRSF1A	0.91999	0.791393
D2	34	TNFRSF1A	0.953634	0.824575
D2	35	TNFRSF1A	0.972963	0.843442
D2	36	TNFRSF1A	0.984659	0.854676
D2	37	TNFRSF1A	0.985939	0.855494
D2	38	TNFRSF1A	0.990244	0.859337
D2	39	TNFRSF1A	0.995238	0.863869
D2	40	TNFRSF1A	0.987892	0.856062
D3	1	TNFRSF1A	0.0865189	-0.00525525
D3	2	TNFRSF1A	0.0942958	0.00227206
D3	3	TNFRSF1A	0.0939162	0.00164277
D3	4	TNFRSF1A	0.0911735	-0.00134956
D3	5	TNFRSF1A	0.0930103	0.00023755
D3	6	TNFRSF1A	0.0948209	0.00179853
D3	7	TNFRSF1A	0.0911487	-0.00212333
D3	8	TNFRSF1A	0.0956868	0.00216514
D3	9	TNFRSF1A	0.0943632	0.000591831
D3	10	TNFRSF1A	0.0910392	-0.00298179
D3	11	TNFRSF1A	0.09752	0.00324931
D3	12	TNFRSF1A	0.0915772	-0.00294313
D3	13	TNFRSF1A	0.0927686	-0.0020014
D3	14	TNFRSF1A	0.0938013	-0.00121838
D3	15	TNFRSF1A	0.095868	0.000598747
D3	16	TNFRSF1A	0.0972027	0.00168375
D3	17	TNFRSF1A	0.0958306	6.20033e-05
D3	18	TNFRSF1A	0.0968096	0.000791324
D3	19	TNFRSF1A	0.0923617	-0.00390617
D3	20	TNFRSF1A	0.0981032	0.00158562
D3	21	TNFRSF1A	0.0988844	0.0021172
D3	22	TNFRSF1A	0.105251	0.00823416
D3	23	TNFRSF1A	0.121076	0.0238098
D3	24	TNFRSF1A	0.133356	0.0358398
D3	25	TNFRSF1A	0.171947	0.0741809
D3	26	TNFRSF1A	0.2351	0.137085
D3	27	TNFRSF1A	0.319465	0.2212
D3	28	TNFRSF1A	0.434536	0.336021
D3	29	TNFRSF1A	0.560901	0.462137
D3	30	TNFRSF1A	0.670318	0.571303
D3	31	TNFRSF1A	0.765217	0.665953
D3	32	TNFRSF1A	0.833955	0.734441
D3	33	TNFRSF1A	0.883551	0.783788
D3	34	TNFRSF1A	0.924929	0.824916
D3	35	TNFRSF1A	0.945246	0.844984
D3	36	TNFRSF1A	0.952107	0.851595
D3	37	TNFRSF1A	0.966208	0.865446
D3	38	TNFRSF1A	0.958184	0.857173
D3	39	TNFRSF1A	0.962408	0.861147
D3	40	TNFRSF1A	0.9707	0.869189
D4	1	TNFSF10	0.0684839	-0.00332034
D4	2	TNFSF10	0.0675438	-0.00431536
D4	3	TNFSF10	0.0675999	-0.00431428
D4	4	TNFSF10	0.0714682	-0.000500926
D4	5	TNFSF10	0.0746164	0.00259228
D4	6	TNFSF10	0.0744311	0.00235204
D4	7	TNFSF10	0.0736101	0.00147611
D4	8	TNFSF10	0.0743227	0.00213366
D4	9	TNFSF10	0.0761692	0.00392526
D4	10	TNFSF10	0.0700575	-0.00224147
D4	11	TNFSF10	0.0714035	-0.000950415
D4	12	TNFSF10	0.0726794	0.00027049
D4	13	TNFSF10	0.0684931	-0.00397071
D4	14	TNFSF10	0.0718501	-0.000668677
D4	15	TNFSF10	0.0721699	-0.000403913
D4	16	TNFSF10	0.0697458	-0.00288293
D4	17	TNFSF10	0.0727231	3.93536e-05
D4	18	TNFSF10	0.0739184	0.00117972
D4	19	TNFSF10	0.0724402	-0.000353484
D4	20	TNFSF10	0.0720153	-0.000833331
D4	21	TNFSF10	0.0728185	-8.50834e-05
D4	22	TNFSF10	0.0761949	0.00323631
D4	23	TNFSF10	0.0847657	0.0117522
D4	24	TNFSF10	0.0997253	0.0266567
D4	25	TNFSF10	0.124887	0.0517637
D4	26	TNFSF10	0.175804	0.102626
D4	27	TNFSF10	0.252092	0.178859
D4	28	TNFSF10	0.361053	0.287764
D4	29	TNFSF10	0.499958	0.426615
D4	30	TNFSF10	0.625315	0.551917
D4	31	TNFSF10	0.735773	0.662319
D4	32	TNFSF10	0.807696	0.734187
D4	33	TNFSF10	0.851961	0.778398
D4	34	TNFSF10	0.880593	0.806975
D4	35	TNFSF10	0.896724	0.823051
D4	36	TNFSF10	0.900652	0.826924
D4	37	TNFSF10	0.899979	0.826196
D4	38	TNFSF10	0.901244	0.827406
D4	39	TNFSF10	0.902536	0.828643
D4	40	TNFSF10	0.903887	0.829939
D5	1	TNFSF10	0.0617554	-0.00559114
D5	2	TNFSF10	0.0688333	0.00130586
D5	3	TNFSF10	0.0675869	-0.000121486
D5	4	TNFSF10	0.0658864	-0.00200288
D5	5	TNFSF10	0.0692949	0.00122467
D5	6	TNFSF10	0.0698643	0.00161309
D5	7	TNFSF10	0.0717756	0.00334348
D5	8	TNFSF10	0.0690489	0.000435924
D5	9	TNFSF10	0.0682945	-0.000499399
D5	10	TNFSF10	0.0703343	0.00135942
D5	11	TNFSF10	0.0680682	-0.00108761
D5	12	TNFSF10	0.0689276	-0.000409089
D5	13	TNFSF10	0.0703469	0.000829213
D5	14	TNFSF10	0.0693367	-0.000361889
D5	15	TNFSF10	0.0671631	-0.00271638
D5	16	TNFSF10	0.0641425	-0.00591797
D5	17	TNFSF10	0.0691312	-0.00111016
D5	18	TNFSF10	0.0681381	-0.00228423
D5	19	TNFSF10	0.070976	0.000372711
D5	20	TNFSF10	0.0728256	0.00204142
D5	21	TNFSF10	0.0721162	0.00115113
D5	22	TNFSF10	0.0752861	0.00414004
D5	23	TNFSF10	0.0802163	0.00888932
D5	24	TNFSF10	0.0954108	0.0239029
D5	25	TNFSF10	0.124855	0.0531662
D5	26	TNFSF10	0.165154	0.0932846
D5	27	TNFSF10	0.240067	0.168017
D5	28	TNFSF10	0.348815	0.276583
D5	29	TNFSF10	0.4802	0.407788
D5	30	TNFSF10	0.605298	0.532705
D5	31	TNFSF10	0.717445	0.64467
D5	32	TNFSF10	0.781507	0.708552
D5	33	TNFSF10	0.834842	0.761705
D5	34	TNFSF10	0.863413	0.790096
D5	35	TNFSF10	0.872737	0.799239
D5	36	TNFSF10	0.872898	0.799219
D5	37	TNFSF10	0.880482	0.806622
D5	38	TNFSF10	0.878452	0.804411
D5	39	TNFSF10	0.884661	0.810439
D5	40	TNFSF10	0.8825	0.808098
D6	1	TNFSF10	0.0677661	-0.00121456
D6	2	TNFSF10	0.0699377	0.00073703
D6	3	TNFSF10	0.068665	-0.000755684
D6	4	TNFSF10	0.0694365	-0.000204212
D6	5	TNFSF10	0.0702266	0.00036585
D6	6	TNFSF10	0.0718645	0.00178381
D6	7	TNFSF10	0.0700952	-0.0002055
D6	8	TNFSF10	0.0709182	0.000397486
D6	9	TNFSF10	0.0697739	-0.00096681
D6	10	TNFSF10	0.0700645	-0.00089622
D6	11	TNFSF10	0.071505	0.000324299
D6	12	TNFSF10	0.0752178	0.00381708
D6	13	TNFSF10	0.0702292	-0.00139151
D6	14	TNFSF10	0.0691369	-0.00270391
D6	15	TNFSF10	0.0726639	0.000603081
D6	16	TNFSF10	0.0720119	-0.000268836
D6	17	TNFSF10	0.0711727	-0.00132804
D6	18	TNFSF10	0.0714202	-0.00130062
D6	19	TNFSF10	0.0743502	0.00140938
D6	20	TNFSF10	0.0733775	0.000216662
D6	21	TNFSF10	0.0744845	0.00110369
D6	22	TNFSF10	0.0793494	0.00574857
D6	23	TNFSF10	0.0899558	0.016135
D6	24	TNFSF10	0.104679	0.0306385
D6	25	TNFSF10	0.128626	0.0543655
D6	26	TNFSF10	0.173369	0.0988881
D6	27	TNFSF10	0.256166	0.181465
D6	28	TNFSF10	0.368812	0.293891
D6	29	TNFSF10	0.508446	0.433305
D6	30	TNFSF10	0.642555	0.567194
D6	31	TNFSF10	0.750096	0.674516
D6	32	TNFSF10	0.824056	0.748255
D6	33	TNFSF10	0.873924	0.797903
D6	34	TNFSF10	0.901405	0.825164
D6	35	TNFSF10	0.909904	0.833443
D6	36	TNFSF10	0.911398	0.834717
D6	37	TNFSF10	0.915408	0.838507
D6	38	TNFSF10	0.921184	0.844063
D6	39	TNFSF10	0.919951	0.842611
D6	40	TNFSF10	0.92344	0.845879
D7	1	SERPINB2	0.0738674	-0.00407995
D7	2	SERPINB2	0.076612	-0.00153929
D7	3	SERPINB2	0.0760788	-0.00227643
D7	4	SERPINB2	0.0808899	0.00233072
D7	5	SERPINB2	0.0801822	0.00141915
D7	6	SERPINB2	0.0768661	-0.00210091
D7	7	SERPINB2	0.0818273	0.00265641
D7	8	SERPINB2	0.0797678	0.000392927
D7	9	SERPINB2	0.0792517	-0.000327081
D7	10	SERPINB2	0.0780624	-0.00172032
D7	11	SERPINB2	0.084245	0.00425843
D7	12	SERPINB2	0.0794754	-0.000715157
D7	13	SERPINB2	0.0804608	6.63282e-05
D7	14	SERPINB2	0.0780859	-0.00251242
D7	15	SERPINB2	0.0808989	9.65794e-05
D7	16	SERPINB2	0.0794334	-0.00157282
D7	17	SERPINB2	0.0816207	0.000410616
D7	18	SERPINB2	0.0830335	0.00161943
D7	19	SERPINB2	0.081527	-9.10002e-05
D7	20	SERPINB2	0.0821282	0.000306288
D7	21	SERPINB2	0.0797063	-0.0023195
D7	22	SERPINB2	0.0790508	-0.00317891
D7	23	SERPINB2	0.0809321	-0.0015016
D7	24	SERPINB2	0.0821628	-0.000474745
D7	25	SERPINB2	0.0833797	0.000538199
D7	26	SERPINB2	0.0827884	-0.00025697
D7	27	SERPINB2	0.08346	0.000210666
D7	28	SERPINB2	0.0881954	0.00474213
D7	29	SERPINB2	0.0973382	0.013681
D7	30	SERPINB2	0.109813	0.0259517
D7	31	SERPINB2	0.140288	0.0562231
D7	32	SERPINB2	0.183289	0.0990197
D7	33	SERPINB2	0.262765	0.178292
D7	34	SERPINB2	0.377889	0.293212
D7	35	SERPINB2	0.519179	0.434298
D7	36	SERPINB2	0.664429	0.579345
D7	37	SERPINB2	0.783498	0.698209
D7	38	SERPINB2	0.860426	0.774934
D7	39	SERPINB2	0.910456	0.82476
D7	40	SERPINB2	0.938843	0.852943
D8	1	SERPINB2	0.0603375	-0.00637201
D8	2	SERPINB2	0.0637805	-0.00320801
D8	3	SERPINB2	0.0650977	-0.0021698
D8	4	SERPINB2	0.0668401	-0.000706386
D8	5	SERPINB2	0.0690469	0.0012214
D8	6	SERPINB2	0.0690137	0.000909237
D8	7	SERPINB2	0.0709408	0.00255737
D8	8	SERPINB2	0.0691232	0.000460773
D8	9	SERPINB2	0.0682351	-0.000706312
D8	10	SERPINB2	0.070008	0.000787676
D8	11	SERPINB2	0.0720135	0.00251412
D8	12	SERPINB2	0.0712009	0.0014226
D8	13	SERPINB2	0.0690404	-0.0010169
D8	14	SERPINB2	0.0699044	-0.000431922
D8	15	SERPINB2	0.0683096	-0.00230571
D8	16	SERPINB2	0.0719229	0.00102867
D8	17	SERPINB2	0.0709607	-0.000212519
D8	18	SERPINB2	0.0700244	-0.00142779
D8	19	SERPINB2	0.0712989	-0.000432302
D8	20	SERPINB2	0.0711278	-0.000882402
D8	21	SERPINB2	0.0671887	-0.00510046
D8	22	SERPINB2	0.072834	0.00026583
D8	23	SERPINB2	0.0733436	0.00049643
D8	24	SERPINB2	0.0734178	0.000291685
D8	25	SERPINB2	0.0711403	-0.00226476
D8	26	SERPINB2	0.0720951	-0.00158904
D8	27	SERPINB2	0.0748136	0.000850552
D8	28	SERPINB2	0.080682	0.00643996
D8	29	SERPINB2	0.0859482	0.0114272
D8	30	SERPINB2	0.0965709	0.0217709
D8	31	SERPINB2	0.115649	0.0405704
D8	32	SERPINB2	0.162284	0.0869259
D8	33	SERPINB2	0.238541	0.162904
D8	34	SERPINB2	0.34258	0.266664
D8	35	SERPINB2	0.482186	0.405991
D8	36	SERPINB2	0.634257	0.557783
D8	37	SERPINB2	0.759552	0.682799
D8	38	SERPINB2	0.848913	0.771881
D8	39	SERPINB2	0.908759	0.831448
D8	40	SERPINB2	0.940504	0.862914
D9	1	SERPINB2	0.0467103	-0.000715659
D9	2	SERPINB2	0.0466448	-0.00096686
D9	3	SERPINB2	0.0481934	0.000395963
D9	4	SERPINB2	0.0503213	0.00233814
D9	5	SERPINB2	0.0498489	0.00167992
D9	6	SERPINB2	0.0494328	0.00107812
D9	7	SERPINB2	0.048389	-0.000151455
D9	8	SERPINB2	0.0503097	0.00158355
D9	9	SERPINB2	0.0488421	-6.98388e-05
D9	10	SERPINB2	0.049484	0.000386334
D9	11	SERPINB2	0.0480949	-0.00118853
D9	12	SERPINB2	0.0504007	0.000931544
D9	13	SERPINB2	0.0490462	-0.000608685
D9	14	SERPINB2	0.04728	-0.00256066
D9	15	SERPINB2	0.048184	-0.00184242
D9	16	SERPINB2	0.0469915	-0.00322061
D9	17	SERPINB2	0.0504803	8.23474e-05
D9	18	SERPINB2	0.0502854	-0.00029824
D9	19	SERPINB2	0.0504007	-0.000368712
D9	20	SERPINB2	0.0497141	-0.00124101
D9	21	SERPINB2	0.051531	0.000390122
D9	22	SERPINB2	0.0480417	-0.00328496
D9	23	SERPINB2	0.0506083	-0.000904056
D9	24	SERPINB2	0.050503	-0.00119509
D9	25	SERPINB2	0.0488563	-0.00302754
D9	26	SERPINB2	0.0512522	-0.000817478
D9	27	SERPINB2	0.0549651	0.00270974
D9	28	SERPINB2	0.0616446	0.00920349
D9	29	SERPINB2	0.0709272	0.0183003
D9	30	SERPINB2	0.0868504	0.0340378
D9	31	SERPINB2	0.126124	0.0731253
D9	32	SERPINB2	0.185635	0.132451
D9	33	SERPINB2	0.281556	0.228186
D9	34	SERPINB2	0.418886	0.365331
D9	35	SERPINB2	0.565776	0.512035
D9	36	SERPINB2	0.705663	0.651735
D9	37	SERPINB2	0.810215	0.756102
D9	38	SERPINB2	0.870316	0.816017
D9	39	SERPINB2	0.916845	0.86236
D9	40	SERPINB2	0.939282	0.884612
D10	1
D10	2
D10	3
D10	4
D10	5
D10	6
D10	7
D10	8
D10	9
D10	10
D10	11
D10	12
D10	13
D10	14
D10	15
D10	16
D10	17
D10	18
D10	19
D10	20
D10	21
D10	22
D10	23
D10	24
D10	25
D10	26
D10	27
D10	28
D10	29
D10	30
D10	31
D10	32
D10	33
D10	34
D10	35
D10	36
D10	37
D10	38
D10	39
D10	40
D11	1
D11	2
D11	3
D11	4
D11	5
D11	6
D11	7
D11	8
D11	9
D11	10
D11	11
D11	12
D11	13
D11	14
D11	15
D11	16
D11	17
D11	18
D11	19
D11	20
D11	21
D11	22
D11	23
D11	24
D11	25
D11	26
D11	27
D11	28
D11	29
D11	30
D11	31
D11	32
D11	33
D11	34
D11	35
D11	36
D11	37
D11	38
D11	39
D11	40
D12	1
D12	2
D12	3
D12	4
D12	5
D12	6
D12	7
D12	8
D12	9
D12	10
D12	11
D12	12
D12	13
D12	14
D12	15
D12	16
D12	17
D12	18
D12	19
D12	20
D12	21
D12	22
D12	23
D12	24
D12	25
D12	26
D12	27
D12	28
D12	29
D12	30
D12	31
D12	32
D12	33
D12	34
D12	35
D12	36
D12	37
D12	38
D12	39
D12	40
E1	1
E1	2
E1	3
E1	4
E1	5
E1	6
E1	7
E1	8
E1	9
E1	10
E1	11
E1	12
E1	13
E1	14
E1	15
E1	16
E1	17
E1	18
E1	19
E1	20
E1	21
E1	22
E1	23
E1	24
E1	25
E1	26
E1	27
E1	28
E1	29
E1	30
E1	31
E1	32
E1	33
E1	34
E1	35
E1	36
E1	37
E1	38
E1	39
E1	40
E2	1
E2	2
E2	3
E2	4
E2	5
E2	6
E2	7
E2	8
E2	9
E2	10
E2	11
E2	12
E2	13
E2	14
E2	15
E2	16
E2	17
E2	18
E2	19
E2	20
E2	21
E2	22
E2	23
E2	24
E2	25
E2	26
E2	27
E2	28
E2	29
E2	30
E2	31
E2	32
E2	33
[truncated: 1,847 more rows]
