# Supplementary material for: Identification of biomarkers for the diagnosis of type 2 diabetes mellitus with metabolic associated fatty liver disease by bioinformatics analysis and experimental validation
Source: Front Endocrinol (Lausanne). 2025 Jan 28;16:1512503. doi: 10.3389/fendo.2025.1512503 (PMC11810736; doi:10.3389/fendo.2025.1512503)
Supplement: Supplementary file 7 [file Table5.xls]

## Sheet: Results
Block Type	96-Well 0.2-mL Block
Calibration Background is expired	No
Calibration Background performed on	06-11-2024
Calibration Pure Dye ABY is expired	No
Calibration Pure Dye ABY performed on	06-11-2024
Calibration Pure Dye CY5 is expired	No
Calibration Pure Dye CY5 performed on	06-11-2024
Calibration Pure Dye FAM is expired	No
Calibration Pure Dye FAM performed on	06-11-2024
Calibration Pure Dye JUN is expired	No
Calibration Pure Dye JUN performed on	06-11-2024
Calibration Pure Dye MUSTANG PURPLE is expired	No
Calibration Pure Dye MUSTANG PURPLE performed on	06-11-2024
Calibration Pure Dye NED is expired	No
Calibration Pure Dye NED performed on	06-11-2024
Calibration Pure Dye ROX is expired	No
Calibration Pure Dye ROX performed on	06-11-2024
Calibration Pure Dye SYBR is expired	No
Calibration Pure Dye SYBR performed on	06-11-2024
Calibration Pure Dye TAMRA is expired	No
Calibration Pure Dye TAMRA performed on	06-11-2024
Calibration Pure Dye VIC is expired	No
Calibration Pure Dye VIC performed on	06-11-2024
Calibration ROI is expired	No
Calibration ROI performed on	06-11-2024
Calibration Uniformity is expired	No
Calibration Uniformity performed on	06-11-2024
Chemistry	SYBR_GREEN
Date Created	2024-10-15 12:15:24 PM GMT+08:00
Experiment Barcode
Experiment Comment
Experiment File Name	D:\实验数据\PCR\HGHF\血\New Folder\2024-09-22-1TNFSF10.eds
Experiment Name	2024-09-22-t1a
Experiment Run End Time	2024-09-22 14:55:10 PM GMT+08:00
Experiment Type	Comparative Cт (ΔΔCт)
Instrument Name	2725213136
Instrument Serial Number	2725213136
Instrument Type	QuantStudio™ 5 System
Passive Reference	ROX
Post-read Stage/Step
Pre-read Stage/Step
Quantification Cycle Method	Ct
Signal Smoothing On	true
Stage where Melt Analysis is performed	Stage3
Stage/ Cycle where Ct Analysis is performed	Stage2, Step2
User Name
Well	Well Position	Omit	Sample Name	Target Name	Task	Reporter	Quencher	Quantity	Quantity Mean	Quantity SD	RQ	RQ Min	RQ Max	CT	Ct Mean	Ct SD	Delta Ct	Delta Ct Mean	Delta Ct SD	Delta Ct SE	Delta Delta Ct	Automatic Ct Threshold	Ct Threshold	Automatic Baseline	Baseline Start	Baseline End	Amp Status	Comments	Cq Conf	Tm1	Tm2	Tm3	Tm4
4	A4	FALSE	C2	ACTIN	UNKNOWN	SYBR	None							22.0583	22.2492	0.172801						TRUE	0.140019	TRUE	3	17	Amp		0.986649	83.2821
5	A5	FALSE	C2	ACTIN	UNKNOWN	SYBR	None							22.3949	22.2492	0.172801						TRUE	0.140019	TRUE	3	17	Amp		0.970663	83.2783
6	A6	FALSE	C2	ACTIN	UNKNOWN	SYBR	None							22.2943	22.2492	0.172801						TRUE	0.140019	TRUE	3	17	Amp		0.989369	83.4257
7	A7	FALSE	T3	ACTIN	UNKNOWN	SYBR	None							27.3564	27.3987	0.0726106						TRUE	0.140019	TRUE	3	23	Amp		0.986714	82.8385
8	A8	FALSE	T3	ACTIN	UNKNOWN	SYBR	None							27.4826	27.3987	0.0726106						TRUE	0.140019	TRUE	3	23	Amp		0.987155	82.8385
9	A9	FALSE	T3	ACTIN	UNKNOWN	SYBR	None							27.3573	27.3987	0.0726106						TRUE	0.140019	TRUE	3	22	Amp		0.983496	82.6552
13	B1	FALSE	N1	ACTIN	UNKNOWN	SYBR	None							22.292	22.2511	0.0358928						TRUE	0.140019	TRUE	3	17	Amp		0.986908	83.1252
14	B2	FALSE	N1	ACTIN	UNKNOWN	SYBR	None							22.2363	22.2511	0.0358928						TRUE	0.140019	TRUE	3	18	Amp		0.986219	83.1252
15	B3	FALSE	N1	ACTIN	UNKNOWN	SYBR	None							22.225	22.2511	0.0358928						TRUE	0.140019	TRUE	3	17	Amp		0.987698	83.2821
16	B4	FALSE	T1	ACTIN	UNKNOWN	SYBR	None							22.3686	22.4513	0.0733929						TRUE	0.140019	TRUE	3	17	Amp		0.984008	83.2821
17	B5	FALSE	T1	ACTIN	UNKNOWN	SYBR	None							22.5085	22.4513	0.0733929						TRUE	0.140019	TRUE	3	18	Amp		0.99005	83.131
18	B6	FALSE	T1	ACTIN	UNKNOWN	SYBR	None							22.4769	22.4513	0.0733929						TRUE	0.140019	TRUE	3	18	Amp		0.988967	83.4257
19	B7	FALSE	T2	ACTIN	UNKNOWN	SYBR	None							23.2591	23.2845	0.232566						TRUE	0.140019	TRUE	3	19	Amp		0.984698	82.9859
20	B8	FALSE	T2	ACTIN	UNKNOWN	SYBR	None							23.0656	23.2845	0.232566						TRUE	0.140019	TRUE	3	18	Amp		0.988322	82.9859
21	B9	FALSE	T2	ACTIN	UNKNOWN	SYBR	None							23.5287	23.2845	0.232566						TRUE	0.140019	TRUE	3	19	Amp		0.98871	82.9495
22	B10	FALSE	N4	ACTIN	UNKNOWN	SYBR	None							22.3797	22.488	0.102264						TRUE	0.140019	TRUE	3	18	Amp		0.987084	83.0966
23	B11	FALSE	N4	ACTIN	UNKNOWN	SYBR	None							22.5013	22.488	0.102264						TRUE	0.140019	TRUE	3	17	Amp		0.989389	83.2774
24	B12	FALSE	N4	ACTIN	UNKNOWN	SYBR	None							22.583	22.488	0.102264						TRUE	0.140019	TRUE	3	18	Amp		0.990608	83.2774
25	C1	FALSE	N2	ACTIN	UNKNOWN	SYBR	None							24.1721	23.8725	0.26185						TRUE	0.140019	TRUE	3	19	Amp		0.98606	82.9779
26	C2	FALSE	N2	ACTIN	UNKNOWN	SYBR	None							23.7581	23.8725	0.26185						TRUE	0.140019	TRUE	3	19	Amp		0.9896	82.9779
27	C3	FALSE	N2	ACTIN	UNKNOWN	SYBR	None							23.6874	23.8725	0.26185						TRUE	0.140019	TRUE	3	19	Amp		0.990347	82.9874
28	C4	FALSE	N3	ACTIN	UNKNOWN	SYBR	None							25.0971	24.8541	0.234564						TRUE	0.140019	TRUE	3	20	Amp		0.9829	82.84
29	C5	FALSE	N3	ACTIN	UNKNOWN	SYBR	None							24.629	24.8541	0.234564						TRUE	0.140019	TRUE	3	20	Amp		0.990209	82.689
30	C6	FALSE	N3	ACTIN	UNKNOWN	SYBR	None							24.8363	24.8541	0.234564						TRUE	0.140019	TRUE	3	20	Amp		0.990561	82.8364
31	C7	FALSE	C3	ACTIN	UNKNOWN	SYBR	None							21.7918	21.8215	0.0806997						TRUE	0.140019	TRUE	3	17	Amp		0.991508	83.1332
32	C8	FALSE	C3	ACTIN	UNKNOWN	SYBR	None							21.7598	21.8215	0.0806997						TRUE	0.140019	TRUE	3	16	Amp		0.988255	83.1332
33	C9	FALSE	C3	ACTIN	UNKNOWN	SYBR	None							21.9128	21.8215	0.0806997						TRUE	0.140019	TRUE	3	17	Amp		0.988288	82.9495
38	D2	FALSE	C1	TNFSF10	UNKNOWN	SYBR	None							34.1209	34.3598	0.337814						TRUE	0.145714	TRUE	3	29	Amp		0.980309	80.3268
39	D3	FALSE	C1	TNFSF10	UNKNOWN	SYBR	None							34.5986	34.3598	0.337814						TRUE	0.145714	TRUE	3	30	Amp		0.985488	81.6613
40	D4	FALSE	C2	TNFSF10	UNKNOWN	SYBR	None				1	0.793159	1.26078	29.6721	29.7884	0.116778		7.53918	0.208561	0.120412	0	TRUE	0.145714	TRUE	3	24	Amp		0.988968	84.1661
41	D5	FALSE	C2	TNFSF10	UNKNOWN	SYBR	None				1	0.793159	1.26078	29.7874	29.7884	0.116778		7.53918	0.208561	0.120412	0	TRUE	0.145714	TRUE	3	25	Amp		0.990922	84.0149
42	D6	FALSE	C2	TNFSF10	UNKNOWN	SYBR	None				1	0.793159	1.26078	29.9056	29.7884	0.116778		7.53918	0.208561	0.120412	0	TRUE	0.145714	TRUE	3	24	Amp		0.988845	84.0149
43	D7	FALSE	T3	TNFSF10	UNKNOWN	SYBR	None				1.39837			34.4542	34.4542			7.05544			-0.483741	TRUE	0.145714	TRUE	3	29	Amp		0.985972	80.6285
46	D10	FALSE	C4	TNFSF10	UNKNOWN	SYBR	None							33.2072	33.5378	0.46757						TRUE	0.145714	TRUE	3	28	Amp		0.981637	83.8321
47	D11	FALSE	C4	TNFSF10	UNKNOWN	SYBR	None							33.8684	33.5378	0.46757						TRUE	0.145714	TRUE	3	29	Amp		0.98718	80.331
49	E1	FALSE	N1	TNFSF10	UNKNOWN	SYBR	None				1.24321	1.03151	1.49835	29.4239	29.4762	0.164128		7.22511	0.168007	0.0969986	-0.314065	TRUE	0.145714	TRUE	3	25	Amp		0.987253	84.0089
50	E2	FALSE	N1	TNFSF10	UNKNOWN	SYBR	None				1.24321	1.03151	1.49835	29.6601	29.4762	0.164128		7.22511	0.168007	0.0969986	-0.314065	TRUE	0.145714	TRUE	3	24	Amp		0.990767	84.0089
51	E3	FALSE	N1	TNFSF10	UNKNOWN	SYBR	None				1.24321	1.03151	1.49835	29.3447	29.4762	0.164128		7.22511	0.168007	0.0969986	-0.314065	TRUE	0.145714	TRUE	3	24	Amp		0.986089	84.1661
52	E4	FALSE	T1	TNFSF10	UNKNOWN	SYBR	None				1.93162	1.6806	2.22014	29.0097	29.0407	0.101541		6.58936	0.125288	0.0723351	-0.949813	TRUE	0.145714	TRUE	3	24	Amp		0.91135	84.1661
53	E5	FALSE	T1	TNFSF10	UNKNOWN	SYBR	None				1.93162	1.6806	2.22014	29.1541	29.0407	0.101541		6.58936	0.125288	0.0723351	-0.949813	TRUE	0.145714	TRUE	3	24	Amp		0.986321	84.0149
54	E6	FALSE	T1	TNFSF10	UNKNOWN	SYBR	None				1.93162	1.6806	2.22014	28.9583	29.0407	0.101541		6.58936	0.125288	0.0723351	-0.949813	TRUE	0.145714	TRUE	3	24	Amp		0.985819	84.0149
56	E8	FALSE	T2	TNFSF10	UNKNOWN	SYBR	None				1.78651	1.32808	2.4032	29.9801	29.9865	0.00913069		6.70203	0.232745	0.134427	-0.837147	TRUE	0.145714	TRUE	3	25	Amp		0.990088	84.1646
57	E9	FALSE	T2	TNFSF10	UNKNOWN	SYBR	None				1.78651	1.32808	2.4032	29.993	29.9865	0.00913069		6.70203	0.232745	0.134427	-0.837147	TRUE	0.145714	TRUE	3	25	Amp		0.985964	83.9792
58	E10	FALSE	N4	TNFSF10	UNKNOWN	SYBR	None				0.945173	0.829539	1.07693	30.1122	30.1085	0.005237		7.62053	0.102398	0.0591584	0.08135	TRUE	0.145714	TRUE	3	24	Amp		0.980658	83.8321
59	E11	FALSE	N4	TNFSF10	UNKNOWN	SYBR	None				0.945173	0.829539	1.07693	30.1048	30.1085	0.005237		7.62053	0.102398	0.0591584	0.08135	TRUE	0.145714	TRUE	3	25	Amp		0.985447	84.1613
61	F1	FALSE	N2	TNFSF10	UNKNOWN	SYBR	None				1.13746	0.829009	1.56069	31.0969	31.2259	0.11174		7.35336	0.284696	0.164369	-0.185822	TRUE	0.145714	TRUE	3	26	Amp		0.983227	83.7144
62	F2	FALSE	N2	TNFSF10	UNKNOWN	SYBR	None				1.13746	0.829009	1.56069	31.2872	31.2259	0.11174		7.35336	0.284696	0.164369	-0.185822	TRUE	0.145714	TRUE	3	26	Amp		0.979616	83.5671
63	F3	FALSE	N2	TNFSF10	UNKNOWN	SYBR	None				1.13746	0.829009	1.56069	31.2936	31.2259	0.11174		7.35336	0.284696	0.164369	-0.185822	TRUE	0.145714	TRUE	3	26	Amp		0.985591	83.8714
65	F5	FALSE	N3	TNFSF10	UNKNOWN	SYBR	None				1.21385	0.811003	1.8168	31.9909	32.1137	0.173681		7.25959	0.291866	0.182819	-0.27959	TRUE	0.145714	TRUE	3	27	Amp		0.98891	83.8676
66	F6	FALSE	N3	TNFSF10	UNKNOWN	SYBR	None				1.21385	0.811003	1.8168	32.2365	32.1137	0.173681		7.25959	0.291866	0.182819	-0.27959	TRUE	0.145714	TRUE	3	27	Amp		0.984756	83.8676
67	F7	FALSE	C3	TNFSF10	UNKNOWN	SYBR	None				0.367973	0.261276	0.518242	30.7241	30.803	0.297439		8.98151	0.308192	0.177935	1.44233	TRUE	0.145714	TRUE	3	25	Amp		0.985035	84.0172
68	F8	FALSE	C3	TNFSF10	UNKNOWN	SYBR	None				0.367973	0.261276	0.518242	31.1319	30.803	0.297439		8.98151	0.308192	0.177935	1.44233	TRUE	0.145714	TRUE	3	26	Amp		0.988063	84.0172
69	F9	FALSE	C3	TNFSF10	UNKNOWN	SYBR	None				0.367973	0.261276	0.518242	30.5529	30.803	0.297439		8.98151	0.308192	0.177935	1.44233	TRUE	0.145714	TRUE	3	26	Amp		0.985989	83.9792
70	F10	FALSE	T4	TNFSF10	UNKNOWN	SYBR	None							29.0927	29.0927							TRUE	0.145714	TRUE	3	23	Amp		0.976049	83.685
73	G1	FALSE	C5	ACTIN	UNKNOWN	SYBR	None							24.5106	24.5414	0.0343492						TRUE	0.140019	TRUE	3	20	Amp		0.980945	82.6833
74	G2	FALSE	C5	ACTIN	UNKNOWN	SYBR	None							24.5352	24.5414	0.0343492						TRUE	0.140019	TRUE	3	20	Amp		0.98749	82.6833
75	G3	FALSE	C5	ACTIN	UNKNOWN	SYBR	None							24.5784	24.5414	0.0343492						TRUE	0.140019	TRUE	3	20	Amp		0.981338	82.9874
76	G4	FALSE	T5	ACTIN	UNKNOWN	SYBR	None							23.3221	23.3697	0.0488641						TRUE	0.140019	TRUE	3	19	Amp		0.988586	83.1347
77	G5	FALSE	T5	ACTIN	UNKNOWN	SYBR	None							23.3673	23.3697	0.0488641						TRUE	0.140019	TRUE	3	19	Amp		0.952729	82.9837
78	G6	FALSE	T5	ACTIN	UNKNOWN	SYBR	None							23.4198	23.3697	0.0488641						TRUE	0.140019	TRUE	3	19	Amp		0.979173	83.131
80	G8	FALSE	N5	TNFSF10	UNKNOWN	SYBR	None				1.73229	1.5967	1.87939	30.2741	30.2704	0.00513045		6.7465	0.0638941	0.0369487	-0.792678	TRUE	0.145714	TRUE	3	26	Amp		0.982412	84.0172
81	G9	FALSE	N5	TNFSF10	UNKNOWN	SYBR	None				1.73229	1.5967	1.87939	30.2668	30.2704	0.00513045		6.7465	0.0638941	0.0369487	-0.792678	TRUE	0.145714	TRUE	3	25	Amp		0.987856	83.9792
85	H1	FALSE	N5	ACTIN	UNKNOWN	SYBR	None							23.5948	23.5239	0.0636878						TRUE	0.140019	TRUE	3	19	Amp		0.98395	82.6833
86	H2	FALSE	N5	ACTIN	UNKNOWN	SYBR	None							23.4715	23.5239	0.0636878						TRUE	0.140019	TRUE	3	18	Amp		0.985217	82.9779
87	H3	FALSE	N5	ACTIN	UNKNOWN	SYBR	None							23.5055	23.5239	0.0636878						TRUE	0.140019	TRUE	3	19	Amp		0.988602	83.1347
88	H4	FALSE	C5	TNFSF10	UNKNOWN	SYBR	None				0.686827	0.54567	0.8645	32.7249	32.6226	0.144807		8.08116	0.148825	0.104297	0.541981	TRUE	0.145714	TRUE	3	28	Amp		0.989029	84.0188
89	H5	FALSE	C5	TNFSF10	UNKNOWN	SYBR	None				0.686827	0.54567	0.8645	32.5202	32.6226	0.144807		8.08116	0.148825	0.104297	0.541981	TRUE	0.145714	TRUE	3	27	Amp		0.989671	83.8676
91	H7	FALSE	T5	TNFSF10	UNKNOWN	SYBR	None				1.13161	0.873362	1.46622	30.7199	30.7305	0.227966		7.3608	0.233145	0.134606	-0.178378	TRUE	0.145714	TRUE	3	26	Amp		0.98903	84.1646
92	H8	FALSE	T5	TNFSF10	UNKNOWN	SYBR	None				1.13161	0.873362	1.46622	30.5081	30.7305	0.227966		7.3608	0.233145	0.134606	-0.178378	TRUE	0.145714	TRUE	3	25	Amp		0.980645	84.0172
93	H9	FALSE	T5	TNFSF10	UNKNOWN	SYBR	None				1.13161	0.873362	1.46622	30.9636	30.7305	0.227966		7.3608	0.233145	0.134606	-0.178378	TRUE	0.145714	TRUE	3	26	Amp		0.986871	83.9792
Analysis Type	Singleplex
Endogenous Control	ACTIN
RQ Min/Max Confidence Level	95.0
Reference Sample	C2

## Sheet: Melt Curve Result
Block Type	96-Well 0.2-mL Block
Calibration Background is expired	No
Calibration Background performed on	06-11-2024
Calibration Pure Dye ABY is expired	No
Calibration Pure Dye ABY performed on	06-11-2024
Calibration Pure Dye CY5 is expired	No
Calibration Pure Dye CY5 performed on	06-11-2024
Calibration Pure Dye FAM is expired	No
Calibration Pure Dye FAM performed on	06-11-2024
Calibration Pure Dye JUN is expired	No
Calibration Pure Dye JUN performed on	06-11-2024
Calibration Pure Dye MUSTANG PURPLE is expired	No
Calibration Pure Dye MUSTANG PURPLE performed on	06-11-2024
Calibration Pure Dye NED is expired	No
Calibration Pure Dye NED performed on	06-11-2024
Calibration Pure Dye ROX is expired	No
Calibration Pure Dye ROX performed on	06-11-2024
Calibration Pure Dye SYBR is expired	No
Calibration Pure Dye SYBR performed on	06-11-2024
Calibration Pure Dye TAMRA is expired	No
Calibration Pure Dye TAMRA performed on	06-11-2024
Calibration Pure Dye VIC is expired	No
Calibration Pure Dye VIC performed on	06-11-2024
Calibration ROI is expired	No
Calibration ROI performed on	06-11-2024
Calibration Uniformity is expired	No
Calibration Uniformity performed on	06-11-2024
Chemistry	SYBR_GREEN
Date Created	2024-10-15 12:15:24 PM GMT+08:00
Experiment Barcode
Experiment Comment
Experiment File Name	D:\实验数据\PCR\HGHF\血\New Folder\2024-09-22-1TNFSF10.eds
Experiment Name	2024-09-22-t1a
Experiment Run End Time	2024-09-22 14:55:10 PM GMT+08:00
Experiment Type	Comparative Cт (ΔΔCт)
Instrument Name	2725213136
Instrument Serial Number	2725213136
Instrument Type	QuantStudio™ 5 System
Passive Reference	ROX
Post-read Stage/Step
Pre-read Stage/Step
Quantification Cycle Method	Ct
Signal Smoothing On	true
Stage where Melt Analysis is performed	Stage3
Stage/ Cycle where Ct Analysis is performed	Stage2, Step2
User Name
Well	Well Position	Sample	Target Name	Tm	Melt Peak Height
4	A4	C2	ACTIN	83.2821	17663.5
5	A5	C2	ACTIN	83.2783	16752
6	A6	C2	ACTIN	83.4257	17654.6
7	A7	T3	ACTIN	82.8385	11478.5
8	A8	T3	ACTIN	82.8385	11607.6
9	A9	T3	ACTIN	82.6552	12158.6
13	B1	N1	ACTIN	83.1252	15252.4
14	B2	N1	ACTIN	83.1252	16374.6
15	B3	N1	ACTIN	83.2821	17176.6
16	B4	T1	ACTIN	83.2821	18700.6
17	B5	T1	ACTIN	83.131	20856.3
18	B6	T1	ACTIN	83.4257	19239.3
19	B7	T2	ACTIN	82.9859	8406.43
20	B8	T2	ACTIN	82.9859	11408.7
21	B9	T2	ACTIN	82.9495	13067.9
22	B10	N4	ACTIN	83.0966	18879.3
23	B11	N4	ACTIN	83.2774	18441.2
24	B12	N4	ACTIN	83.2774	18857.9
25	C1	N2	ACTIN	82.9779	12515.9
26	C2	N2	ACTIN	82.9779	13233.2
27	C3	N2	ACTIN	82.9874	14350.7
28	C4	N3	ACTIN	82.84	16627.5
29	C5	N3	ACTIN	82.689	14656.5
30	C6	N3	ACTIN	82.8364	17330.4
31	C7	C3	ACTIN	83.1332	17727.2
32	C8	C3	ACTIN	83.1332	18994.1
33	C9	C3	ACTIN	82.9495	16659.7
38	D2	C1	TNFSF10	80.3268	12515.9
39	D3	C1	TNFSF10	81.6613	12177.7
40	D4	C2	TNFSF10	84.1661	17142.5
41	D5	C2	TNFSF10	84.0149	15689.3
42	D6	C2	TNFSF10	84.0149	17106
43	D7	T3	TNFSF10	80.6285	12877.3
46	D10	C4	TNFSF10	83.8321	13029.9
47	D11	C4	TNFSF10	80.331	16714.3
49	E1	N1	TNFSF10	84.0089	14696.3
50	E2	N1	TNFSF10	84.0089	16058.1
51	E3	N1	TNFSF10	84.1661	17456.5
52	E4	T1	TNFSF10	84.1661	16492.8
53	E5	T1	TNFSF10	84.0149	14971.1
54	E6	T1	TNFSF10	84.0149	17305.1
56	E8	T2	TNFSF10	84.1646	14585.4
57	E9	T2	TNFSF10	83.9792	12603.4
58	E10	N4	TNFSF10	83.8321	10411.5
59	E11	N4	TNFSF10	84.1613	15125.6
61	F1	N2	TNFSF10	83.7144	10258.9
62	F2	N2	TNFSF10	83.5671	8026.74
63	F3	N2	TNFSF10	83.8714	12917.8
65	F5	N3	TNFSF10	83.8676	14679.4
66	F6	N3	TNFSF10	83.8676	14430.9
67	F7	C3	TNFSF10	84.0172	14900.4
68	F8	C3	TNFSF10	84.0172	15249.8
69	F9	C3	TNFSF10	83.9792	11868.1
70	F10	T4	TNFSF10	83.685	8950.94
73	G1	C5	ACTIN	82.6833	12977.6
74	G2	C5	ACTIN	82.6833	14713.1
75	G3	C5	ACTIN	82.9874	16370.9
76	G4	T5	ACTIN	83.1347	15764
77	G5	T5	ACTIN	82.9837	14286.8
78	G6	T5	ACTIN	83.131	15116.8
80	G8	N5	TNFSF10	84.0172	10627.8
81	G9	N5	TNFSF10	83.9792	13141.3
85	H1	N5	ACTIN	82.6833	15034.6
86	H2	N5	ACTIN	82.9779	16603.2
87	H3	N5	ACTIN	83.1347	13292.9
88	H4	C5	TNFSF10	84.0188	16150.8
89	H5	C5	TNFSF10	83.8676	8078.47
91	H7	T5	TNFSF10	84.1646	12782.7
92	H8	T5	TNFSF10	84.0172	10617.5
93	H9	T5	TNFSF10	83.9792	11931.6
