# Supplementary material for: Identification of biomarkers for the diagnosis of type 2 diabetes mellitus with metabolic associated fatty liver disease by bioinformatics analysis and experimental validation
Source: Front Endocrinol (Lausanne). 2025 Jan 28;16:1512503. doi: 10.3389/fendo.2025.1512503 (PMC11810736; doi:10.3389/fendo.2025.1512503)
Supplement: Supplementary file 8 [file Table6.xls]

## Sheet: Results
Block Type	96-Well 0.2-mL Block
Calibration Background is expired	No
Calibration Background performed on	06-11-2024
Calibration Pure Dye ABY is expired	No
Calibration Pure Dye ABY performed on	06-11-2024
Calibration Pure Dye CY5 is expired	No
Calibration Pure Dye CY5 performed on	06-11-2024
Calibration Pure Dye FAM is expired	No
Calibration Pure Dye FAM performed on	06-11-2024
Calibration Pure Dye JUN is expired	No
Calibration Pure Dye JUN performed on	06-11-2024
Calibration Pure Dye MUSTANG PURPLE is expired	No
Calibration Pure Dye MUSTANG PURPLE performed on	06-11-2024
Calibration Pure Dye NED is expired	No
Calibration Pure Dye NED performed on	06-11-2024
Calibration Pure Dye ROX is expired	No
Calibration Pure Dye ROX performed on	06-11-2024
Calibration Pure Dye SYBR is expired	No
Calibration Pure Dye SYBR performed on	06-11-2024
Calibration Pure Dye TAMRA is expired	No
Calibration Pure Dye TAMRA performed on	06-11-2024
Calibration Pure Dye VIC is expired	No
Calibration Pure Dye VIC performed on	06-11-2024
Calibration ROI is expired	No
Calibration ROI performed on	06-11-2024
Calibration Uniformity is expired	No
Calibration Uniformity performed on	06-11-2024
Chemistry	SYBR_GREEN
Date Created	2024-10-15 12:12:00 PM GMT+08:00
Experiment Barcode
Experiment Comment
Experiment File Name	D:\实验数据\PCR\HGHF\血\New Folder\2024-09-22-TNFRSF1A.eds
Experiment Name	2024-09-22-t10
Experiment Run End Time	2024-09-22 16:43:09 PM GMT+08:00
Experiment Type	Comparative Cт (ΔΔCт)
Instrument Name	2725213136
Instrument Serial Number	2725213136
Instrument Type	QuantStudio™ 5 System
Passive Reference	ROX
Post-read Stage/Step
Pre-read Stage/Step
Quantification Cycle Method	Ct
Signal Smoothing On	true
Stage where Melt Analysis is performed	Stage3
Stage/ Cycle where Ct Analysis is performed	Stage2, Step2
User Name
Well	Well Position	Omit	Sample Name	Target Name	Task	Reporter	Quencher	Quantity	Quantity Mean	Quantity SD	RQ	RQ Min	RQ Max	CT	Ct Mean	Ct SD	Delta Ct	Delta Ct Mean	Delta Ct SD	Delta Ct SE	Delta Delta Ct	Automatic Ct Threshold	Ct Threshold	Automatic Baseline	Baseline Start	Baseline End	Amp Status	Comments	Cq Conf	Tm1	Tm2	Tm3	Tm4
1	A1	FALSE	C1	TNFRSF1A	UNKNOWN	SYBR	None				1	0.647911	1.54342	31.3605	31.3662	0.00809085		0.847045	0.340726	0.196746	0	TRUE	0.12522	TRUE	3	27	Amp		0.976207	82.8775
2	A2	FALSE	C1	TNFRSF1A	UNKNOWN	SYBR	None				1	0.647911	1.54342	31.3719	31.3662	0.00809085		0.847045	0.340726	0.196746	0	TRUE	0.12522	TRUE	3	26	Amp		0.980526	82.7289
4	A4	FALSE	T2	TNFRSF1A	UNKNOWN	SYBR	None				0.0101201	0.00724211	0.0141417	29.417	29.3377	0.276854		7.47368	0.301148	0.173868	6.62664	TRUE	0.12522	TRUE	3	24	Amp		0.985975	83.1741
5	A5	FALSE	T2	TNFRSF1A	UNKNOWN	SYBR	None				0.0101201	0.00724211	0.0141417	29.5663	29.3377	0.276854		7.47368	0.301148	0.173868	6.62664	TRUE	0.12522	TRUE	3	25	Amp		0.983054	83.1747
6	A6	FALSE	T2	TNFRSF1A	UNKNOWN	SYBR	None				0.0101201	0.00724211	0.0141417	29.0299	29.3377	0.276854		7.47368	0.301148	0.173868	6.62664	TRUE	0.12522	TRUE	3	24	Amp		0.987834	83.1747
8	A8	FALSE	C3	TNFRSF1A	UNKNOWN	SYBR	None				0.068718			30.3263	30.3263			4.71021			3.86317	TRUE	0.12522	TRUE	3	25	Amp		0.987468	82.8757
10	A10	FALSE	C4	TNFRSF1A	UNKNOWN	SYBR	None				1.57074	0.866286	2.84805	30.4469	30.3177	0.182699		0.1956	0.449042	0.26977	-0.651445	TRUE	0.12522	TRUE	3	25	Amp		0.977044	82.5437
12	A12	FALSE	C4	TNFRSF1A	UNKNOWN	SYBR	None				1.57074	0.866286	2.84805	30.1885	30.3177	0.182699		0.1956	0.449042	0.26977	-0.651445	TRUE	0.12522	TRUE	3	25	Amp		0.962078	82.8689
13	B1	FALSE	N1	TNFRSF1A	UNKNOWN	SYBR	None				0.0129039	0.0107181	0.0155354	29.0751	28.9862	0.146343		7.1231	0.167036	0.0964381	6.27605	TRUE	0.12522	TRUE	3	24	Amp		0.985289	83.1746
14	B2	FALSE	N1	TNFRSF1A	UNKNOWN	SYBR	None				0.0129039	0.0107181	0.0155354	28.8173	28.9862	0.146343		7.1231	0.167036	0.0964381	6.27605	TRUE	0.12522	TRUE	3	24	Amp		0.988501	83.1746
15	B3	FALSE	N1	TNFRSF1A	UNKNOWN	SYBR	None				0.0129039	0.0107181	0.0155354	29.0662	28.9862	0.146343		7.1231	0.167036	0.0964381	6.27605	TRUE	0.12522	TRUE	3	25	Amp		0.985693	83.1741
16	B4	FALSE	N2	TNFRSF1A	UNKNOWN	SYBR	None				0.0303032	0.0249468	0.0368097	28.1014	27.9499	0.165603		5.89143	0.175059	0.10107	5.04439	TRUE	0.12522	TRUE	3	23	Amp		0.944618	83.1741
17	B5	FALSE	N2	TNFRSF1A	UNKNOWN	SYBR	None				0.0303032	0.0249468	0.0368097	27.9751	27.9499	0.165603		5.89143	0.175059	0.10107	5.04439	TRUE	0.12522	TRUE	3	23	Amp		0.989728	83.1747
18	B6	FALSE	N2	TNFRSF1A	UNKNOWN	SYBR	None				0.0303032	0.0249468	0.0368097	27.7731	27.9499	0.165603		5.89143	0.175059	0.10107	5.04439	TRUE	0.12522	TRUE	3	23	Amp		0.988205	83.1747
19	B7	FALSE	N3	TNFRSF1A	UNKNOWN	SYBR	None				0.0295021	0.0244017	0.0356687	29.2108	29.1482	0.0647908		5.93008	0.17083	0.0986289	5.08304	TRUE	0.12522	TRUE	3	24	Amp		0.98018	83.0242
20	B8	FALSE	N3	TNFRSF1A	UNKNOWN	SYBR	None				0.0295021	0.0244017	0.0356687	29.1524	29.1482	0.0647908		5.93008	0.17083	0.0986289	5.08304	TRUE	0.12522	TRUE	3	24	Amp		0.984361	83.0242
21	B9	FALSE	N3	TNFRSF1A	UNKNOWN	SYBR	None				0.0295021	0.0244017	0.0356687	29.0815	29.1482	0.0647908		5.93008	0.17083	0.0986289	5.08304	TRUE	0.12522	TRUE	3	24	Amp		0.987773	82.8403
22	B10	FALSE	N4	TNFRSF1A	UNKNOWN	SYBR	None				0.0160002	0.0103769	0.0246708	28.4114	28.7901	0.389062		6.81281	0.389719	0.225004	5.96576	TRUE	0.12522	TRUE	3	22	Amp		0.982021	83.1369
23	B11	FALSE	N4	TNFRSF1A	UNKNOWN	SYBR	None				0.0160002	0.0103769	0.0246708	28.7702	28.7901	0.389062		6.81281	0.389719	0.225004	5.96576	TRUE	0.12522	TRUE	3	23	Amp		0.986275	83.1659
24	B12	FALSE	N4	TNFRSF1A	UNKNOWN	SYBR	None				0.0160002	0.0103769	0.0246708	29.1888	28.7901	0.389062		6.81281	0.389719	0.225004	5.96576	TRUE	0.12522	TRUE	3	25	Amp		0.984088	83.1659
25	C1	FALSE	T1	TNFRSF1A	UNKNOWN	SYBR	None				0.0437023	0.029996	0.0636714	29.392	29.0891	0.284336		5.36319	0.291822	0.170604	4.51615	TRUE	0.12522	TRUE	3	24	Amp		0.950226	82.7289
26	C2	FALSE	T1	TNFRSF1A	UNKNOWN	SYBR	None				0.0437023	0.029996	0.0636714	28.828	29.0891	0.284336		5.36319	0.291822	0.170604	4.51615	TRUE	0.12522	TRUE	3	24	Amp		0.959115	82.8775
27	C3	FALSE	T1	TNFRSF1A	UNKNOWN	SYBR	None				0.0437023	0.029996	0.0636714	29.0472	29.0891	0.284336		5.36319	0.291822	0.170604	4.51615	TRUE	0.12522	TRUE	3	24	Amp		0.982867	82.877
28	C4	FALSE	C2	TNFRSF1A	UNKNOWN	SYBR	None				0.0450444	0.0355543	0.0570674	29.1507	29.0603	0.127893		5.31955	0.162265	0.107251	4.47251	TRUE	0.12522	TRUE	3	24	Amp		0.985305	82.877
30	C6	FALSE	C2	TNFRSF1A	UNKNOWN	SYBR	None				0.0450444	0.0355543	0.0570674	28.9699	29.0603	0.127893		5.31955	0.162265	0.107251	4.47251	TRUE	0.12522	TRUE	3	24	Amp		0.988252	82.8776
31	C7	FALSE	T3	TNFRSF1A	UNKNOWN	SYBR	None				0.00965904	0.00897677	0.0103932	29.067	29.0558	0.0490415		7.54095	0.0659293	0.0380643	6.6939	TRUE	0.12522	TRUE	3	24	Amp		0.985645	82.8757
32	C8	FALSE	T3	TNFRSF1A	UNKNOWN	SYBR	None				0.00965904	0.00897677	0.0103932	29.0983	29.0558	0.0490415		7.54095	0.0659293	0.0380643	6.6939	TRUE	0.12522	TRUE	3	24	Amp		0.981807	83.0242
33	C9	FALSE	T3	TNFRSF1A	UNKNOWN	SYBR	None				0.00965904	0.00897677	0.0103932	29.0021	29.0558	0.0490415		7.54095	0.0659293	0.0380643	6.6939	TRUE	0.12522	TRUE	3	25	Amp		0.981834	82.8403
34	C10	FALSE	T4	TNFRSF1A	UNKNOWN	SYBR	None				0.0232257	0.017671	0.0305264	28.3181	28.5306	0.206701		6.27518	0.246003	0.14203	5.42814	TRUE	0.12522	TRUE	3	24	Amp		0.97748	82.9886
35	C11	FALSE	T4	TNFRSF1A	UNKNOWN	SYBR	None				0.0232257	0.017671	0.0305264	28.731	28.5306	0.206701		6.27518	0.246003	0.14203	5.42814	TRUE	0.12522	TRUE	3	24	Amp		0.96838	83.0174
36	C12	FALSE	T4	TNFRSF1A	UNKNOWN	SYBR	None				0.0232257	0.017671	0.0305264	28.5427	28.5306	0.206701		6.27518	0.246003	0.14203	5.42814	TRUE	0.12522	TRUE	3	24	Amp		0.924717	83.1659
37	D1	FALSE	C1	ACTIN	UNKNOWN	SYBR	None							30.6355	30.5192	0.34063						TRUE	0.145727	TRUE	3	25	Amp		0.907107	82.5804
38	D2	FALSE	C1	ACTIN	UNKNOWN	SYBR	None							30.1356	30.5192	0.34063						TRUE	0.145727	TRUE	3	24	Amp		0.979422	82.5804
39	D3	FALSE	C1	ACTIN	UNKNOWN	SYBR	None							30.7864	30.5192	0.34063						TRUE	0.145727	TRUE	3	25	Amp		0.983719	82.5799
40	D4	FALSE	T2	ACTIN	UNKNOWN	SYBR	None							21.9012	21.8641	0.118501						TRUE	0.145727	TRUE	3	17	Amp		0.990746	83.0255
41	D5	FALSE	T2	ACTIN	UNKNOWN	SYBR	None							21.7314	21.8641	0.118501						TRUE	0.145727	TRUE	3	16	Amp		0.987836	82.8776
42	D6	FALSE	T2	ACTIN	UNKNOWN	SYBR	None							21.9595	21.8641	0.118501						TRUE	0.145727	TRUE	3	17	Amp		0.988795	83.0261
44	D8	FALSE	C3	ACTIN	UNKNOWN	SYBR	None							25.6161	25.6161							TRUE	0.145727	TRUE	3	21	Amp		0.981955	82.1329
46	D10	FALSE	C4	ACTIN	UNKNOWN	SYBR	None							29.6524	30.1221	0.410195						TRUE	0.145727	TRUE	3	24	Amp		0.98444	82.8403
47	D11	FALSE	C4	ACTIN	UNKNOWN	SYBR	None							30.4099	30.1221	0.410195						TRUE	0.145727	TRUE	3	25	Amp		0.986192	82.4235
48	D12	FALSE	C4	ACTIN	UNKNOWN	SYBR	None							30.304	30.1221	0.410195						TRUE	0.145727	TRUE	3	25	Amp		0.983757	82.8689
49	E1	FALSE	N1	ACTIN	UNKNOWN	SYBR	None							21.7889	21.8631	0.0805279						TRUE	0.145727	TRUE	3	17	Amp		0.984185	82.7289
50	E2	FALSE	N1	ACTIN	UNKNOWN	SYBR	None							21.9487	21.8631	0.0805279						TRUE	0.145727	TRUE	3	16	Amp		0.966829	82.7289
51	E3	FALSE	N1	ACTIN	UNKNOWN	SYBR	None							21.8517	21.8631	0.0805279						TRUE	0.145727	TRUE	3	16	Amp		0.98753	83.0255
52	E4	FALSE	N2	ACTIN	UNKNOWN	SYBR	None							22.0426	22.0584	0.056756						TRUE	0.145727	TRUE	3	17	Amp		0.978447	83.0255
53	E5	FALSE	N2	ACTIN	UNKNOWN	SYBR	None							22.1214	22.0584	0.056756						TRUE	0.145727	TRUE	3	17	Amp		0.979522	82.8776
54	E6	FALSE	N2	ACTIN	UNKNOWN	SYBR	None							22.0113	22.0584	0.056756						TRUE	0.145727	TRUE	3	17	Amp		0.984377	82.8776
55	E7	FALSE	N3	ACTIN	UNKNOWN	SYBR	None							23.4003	23.2182	0.158067						TRUE	0.145727	TRUE	3	18	Amp		0.984654	82.7271
56	E8	FALSE	N3	ACTIN	UNKNOWN	SYBR	None							23.1171	23.2182	0.158067						TRUE	0.145727	TRUE	3	18	Amp		0.984581	82.8757
57	E9	FALSE	N3	ACTIN	UNKNOWN	SYBR	None							23.1371	23.2182	0.158067						TRUE	0.145727	TRUE	3	18	Amp		0.974791	82.8403
58	E10	FALSE	N4	ACTIN	UNKNOWN	SYBR	None							21.9998	21.9773	0.022622						TRUE	0.145727	TRUE	3	17	Amp		0.990522	82.9886
59	E11	FALSE	N4	ACTIN	UNKNOWN	SYBR	None							21.9776	21.9773	0.022622						TRUE	0.145727	TRUE	3	16	Amp		0.978126	82.8689
60	E12	FALSE	N4	ACTIN	UNKNOWN	SYBR	None							21.9546	21.9773	0.022622						TRUE	0.145727	TRUE	3	17	Amp		0.985717	83.0174
61	F1	FALSE	T1	ACTIN	UNKNOWN	SYBR	None							23.7723	23.7259	0.0656763						TRUE	0.145727	TRUE	3	18	Amp		0.837403	82.4318
63	F3	FALSE	T1	ACTIN	UNKNOWN	SYBR	None							23.6795	23.7259	0.0656763						TRUE	0.145727	TRUE	3	19	Amp		0.983927	82.877
64	F4	FALSE	C2	ACTIN	UNKNOWN	SYBR	None							23.8307	23.7407	0.0998669						TRUE	0.145727	TRUE	3	19	Amp		0.985477	82.4313
65	F5	FALSE	C2	ACTIN	UNKNOWN	SYBR	None							23.7582	23.7407	0.0998669						TRUE	0.145727	TRUE	3	18	Amp		0.986358	82.4319
66	F6	FALSE	C2	ACTIN	UNKNOWN	SYBR	None							23.6333	23.7407	0.0998669						TRUE	0.145727	TRUE	3	19	Amp		0.988953	82.2834
67	F7	FALSE	T3	ACTIN	UNKNOWN	SYBR	None							21.474	21.5149	0.0440636						TRUE	0.145727	TRUE	3	16	Amp		0.983366	82.8757
68	F8	FALSE	T3	ACTIN	UNKNOWN	SYBR	None							21.509	21.5149	0.0440636						TRUE	0.145727	TRUE	3	17	Amp		0.986056	83.0242
69	F9	FALSE	T3	ACTIN	UNKNOWN	SYBR	None							21.5616	21.5149	0.0440636						TRUE	0.145727	TRUE	3	16	Amp		0.988909	82.9886
70	F10	FALSE	T4	ACTIN	UNKNOWN	SYBR	None							22.4087	22.2554	0.133387						TRUE	0.145727	TRUE	3	18	Amp		0.982363	82.692
71	F11	FALSE	T4	ACTIN	UNKNOWN	SYBR	None							22.1916	22.2554	0.133387						TRUE	0.145727	TRUE	3	17	Amp		0.963364	82.8689
72	F12	FALSE	T4	ACTIN	UNKNOWN	SYBR	None							22.166	22.2554	0.133387						TRUE	0.145727	TRUE	3	18	Amp		0.971382	82.8689
73	G1	FALSE	T5	TNFRSF1A	UNKNOWN	SYBR	None				0.0320712	0.027253	0.0377413	29.9464	29.9872	0.139414		5.80962	0.146518	0.0845921	4.96258	TRUE	0.12522	TRUE	3	25	Amp		0.976633	82.5804
74	G2	FALSE	T5	TNFRSF1A	UNKNOWN	SYBR	None				0.0320712	0.027253	0.0377413	30.1425	29.9872	0.139414		5.80962	0.146518	0.0845921	4.96258	TRUE	0.12522	TRUE	3	25	Amp		0.924644	82.5804
75	G3	FALSE	T5	TNFRSF1A	UNKNOWN	SYBR	None				0.0320712	0.027253	0.0377413	29.8728	29.9872	0.139414		5.80962	0.146518	0.0845921	4.96258	TRUE	0.12522	TRUE	3	25	Amp		0.988683	82.7284
77	G5	FALSE	N5	TNFRSF1A	UNKNOWN	SYBR	None				0.00985473	0.00716027	0.0135631	30.6032	30.4973	0.149751		7.51201	0.227342	0.144795	6.66497	TRUE	0.12522	TRUE	3	26	Amp		0.940242	82.5805
78	G6	FALSE	N5	TNFRSF1A	UNKNOWN	SYBR	None				0.00985473	0.00716027	0.0135631	30.3914	30.4973	0.149751		7.51201	0.227342	0.144795	6.66497	TRUE	0.12522	TRUE	3	24	Amp		0.983163	82.5805
79	G7	FALSE	C5	TNFRSF1A	UNKNOWN	SYBR	None				0.913457	0.690116	1.20908	30.1815	30.0376	0.126709		0.977636	0.252341	0.145689	0.130591	TRUE	0.12522	TRUE	3	25	Amp		0.984768	82.8757
80	G8	FALSE	C5	TNFRSF1A	UNKNOWN	SYBR	None				0.913457	0.690116	1.20908	29.9887	30.0376	0.126709		0.977636	0.252341	0.145689	0.130591	TRUE	0.12522	TRUE	3	25	Amp		0.984069	82.8757
81	G9	FALSE	C5	TNFRSF1A	UNKNOWN	SYBR	None				0.913457	0.690116	1.20908	29.9426	30.0376	0.126709		0.977636	0.252341	0.145689	0.130591	TRUE	0.12522	TRUE	3	24	Amp		0.986991	82.9886
85	H1	FALSE	T5	ACTIN	UNKNOWN	SYBR	None							24.1349	24.1776	0.0450689						TRUE	0.145727	TRUE	3	19	Amp		0.984279	82.5804
86	H2	FALSE	T5	ACTIN	UNKNOWN	SYBR	None							24.1731	24.1776	0.0450689						TRUE	0.145727	TRUE	3	19	Amp		0.985972	82.5804
87	H3	FALSE	T5	ACTIN	UNKNOWN	SYBR	None							24.2247	24.1776	0.0450689						TRUE	0.145727	TRUE	3	19	Amp		0.981284	83.0255
88	H4	FALSE	N5	ACTIN	UNKNOWN	SYBR	None							22.7892	22.9853	0.171052						TRUE	0.145727	TRUE	3	15	Amp		0.977087	83.1741
89	H5	FALSE	N5	ACTIN	UNKNOWN	SYBR	None							23.0631	22.9853	0.171052						TRUE	0.145727	TRUE	3	18	Amp		0.975803	83.0261
90	H6	FALSE	N5	ACTIN	UNKNOWN	SYBR	None							23.1037	22.9853	0.171052						TRUE	0.145727	TRUE	3	19	Amp		0.961512	83.0261
91	H7	FALSE	C5	ACTIN	UNKNOWN	SYBR	None							28.8658	29.06	0.218222						TRUE	0.145727	TRUE	3	24	Amp		0.982433	82.7271
92	H8	FALSE	C5	ACTIN	UNKNOWN	SYBR	None							29.2961	29.06	0.218222						TRUE	0.145727	TRUE	3	23	Amp		0.979734	82.7271
93	H9	FALSE	C5	ACTIN	UNKNOWN	SYBR	None							29.018	29.06	0.218222						TRUE	0.145727	TRUE	3	24	Amp		0.978988	82.8403
Analysis Type	Singleplex
Endogenous Control	ACTIN
RQ Min/Max Confidence Level	95.0
Reference Sample	C1

## Sheet: Melt Curve Result
Block Type	96-Well 0.2-mL Block
Calibration Background is expired	No
Calibration Background performed on	06-11-2024
Calibration Pure Dye ABY is expired	No
Calibration Pure Dye ABY performed on	06-11-2024
Calibration Pure Dye CY5 is expired	No
Calibration Pure Dye CY5 performed on	06-11-2024
Calibration Pure Dye FAM is expired	No
Calibration Pure Dye FAM performed on	06-11-2024
Calibration Pure Dye JUN is expired	No
Calibration Pure Dye JUN performed on	06-11-2024
Calibration Pure Dye MUSTANG PURPLE is expired	No
Calibration Pure Dye MUSTANG PURPLE performed on	06-11-2024
Calibration Pure Dye NED is expired	No
Calibration Pure Dye NED performed on	06-11-2024
Calibration Pure Dye ROX is expired	No
Calibration Pure Dye ROX performed on	06-11-2024
Calibration Pure Dye SYBR is expired	No
Calibration Pure Dye SYBR performed on	06-11-2024
Calibration Pure Dye TAMRA is expired	No
Calibration Pure Dye TAMRA performed on	06-11-2024
Calibration Pure Dye VIC is expired	No
Calibration Pure Dye VIC performed on	06-11-2024
Calibration ROI is expired	No
Calibration ROI performed on	06-11-2024
Calibration Uniformity is expired	No
Calibration Uniformity performed on	06-11-2024
Chemistry	SYBR_GREEN
Date Created	2024-10-15 12:12:01 PM GMT+08:00
Experiment Barcode
Experiment Comment
Experiment File Name	D:\实验数据\PCR\HGHF\血\New Folder\2024-09-22-TNFRSF1A.eds
Experiment Name	2024-09-22-t10
Experiment Run End Time	2024-09-22 16:43:09 PM GMT+08:00
Experiment Type	Comparative Cт (ΔΔCт)
Instrument Name	2725213136
Instrument Serial Number	2725213136
Instrument Type	QuantStudio™ 5 System
Passive Reference	ROX
Post-read Stage/Step
Pre-read Stage/Step
Quantification Cycle Method	Ct
Signal Smoothing On	true
Stage where Melt Analysis is performed	Stage3
Stage/ Cycle where Ct Analysis is performed	Stage2, Step2
User Name
Well	Well Position	Sample	Target Name	Tm	Melt Peak Height
1	A1	C1	TNFRSF1A	82.8775	15172.1
2	A2	C1	TNFRSF1A	82.7289	14958.5
4	A4	T2	TNFRSF1A	83.1741	16397.5
5	A5	T2	TNFRSF1A	83.1747	17487.1
6	A6	T2	TNFRSF1A	83.1747	18157.8
8	A8	C3	TNFRSF1A	82.8757	12893.7
10	A10	C4	TNFRSF1A	82.5437	14842.7
12	A12	C4	TNFRSF1A	82.8689	15052.2
13	B1	N1	TNFRSF1A	83.1746	13451.4
14	B2	N1	TNFRSF1A	83.1746	14209.5
15	B3	N1	TNFRSF1A	83.1741	14035.4
16	B4	N2	TNFRSF1A	83.1741	18894.3
17	B5	N2	TNFRSF1A	83.1747	18253.2
18	B6	N2	TNFRSF1A	83.1747	17638.9
19	B7	N3	TNFRSF1A	83.0242	15037.9
20	B8	N3	TNFRSF1A	83.0242	11798.6
21	B9	N3	TNFRSF1A	82.8403	13783.3
22	B10	N4	TNFRSF1A	83.1369	16955.6
23	B11	N4	TNFRSF1A	83.1659	16701.4
24	B12	N4	TNFRSF1A	83.1659	17980.2
25	C1	T1	TNFRSF1A	82.7289	12503
26	C2	T1	TNFRSF1A	82.8775	11669.8
27	C3	T1	TNFRSF1A	82.877	13507.9
28	C4	C2	TNFRSF1A	82.877	13501.6
30	C6	C2	TNFRSF1A	82.8776	16649.6
31	C7	T3	TNFRSF1A	82.8757	12212.5
32	C8	T3	TNFRSF1A	83.0242	14404.9
33	C9	T3	TNFRSF1A	82.8403	15854.2
34	C10	T4	TNFRSF1A	82.9886	17590.9
35	C11	T4	TNFRSF1A	83.0174	16654.3
36	C12	T4	TNFRSF1A	83.1659	17623.5
37	D1	C1	ACTIN	82.5804	10659
38	D2	C1	ACTIN	82.5804	10268.9
39	D3	C1	ACTIN	82.5799	11439.9
40	D4	T2	ACTIN	83.0255	17285.7
41	D5	T2	ACTIN	82.8776	18116.9
42	D6	T2	ACTIN	83.0261	18483.9
44	D8	C3	ACTIN	82.1329	7383.58
46	D10	C4	ACTIN	82.8403	13829.9
47	D11	C4	ACTIN	82.4235	12329.7
48	D12	C4	ACTIN	82.8689	12244.1
49	E1	N1	ACTIN	82.7289	13245.3
50	E2	N1	ACTIN	82.7289	15140.7
51	E3	N1	ACTIN	83.0255	17842
52	E4	N2	ACTIN	83.0255	18560.6
53	E5	N2	ACTIN	82.8776	14433.8
54	E6	N2	ACTIN	82.8776	17282.6
55	E7	N3	ACTIN	82.7271	13249.3
56	E8	N3	ACTIN	82.8757	13674
57	E9	N3	ACTIN	82.8403	12765.2
58	E10	N4	ACTIN	82.9886	15829.3
59	E11	N4	ACTIN	82.8689	17005.9
60	E12	N4	ACTIN	83.0174	18552
61	F1	T1	ACTIN	82.4318	13061.2
63	F3	T1	ACTIN	82.877	14285.6
64	F4	C2	ACTIN	82.4313	10299.1
65	F5	C2	ACTIN	82.4319	12071.4
66	F6	C2	ACTIN	82.2834	8794.27
67	F7	T3	ACTIN	82.8757	11736.1
68	F8	T3	ACTIN	83.0242	14577.8
69	F9	T3	ACTIN	82.9886	14982.7
70	F10	T4	ACTIN	82.692	11331.9
71	F11	T4	ACTIN	82.8689	13379.6
72	F12	T4	ACTIN	82.8689	14793.3
73	G1	T5	TNFRSF1A	82.5804	11802.9
74	G2	T5	TNFRSF1A	82.5804	12110.8
75	G3	T5	TNFRSF1A	82.7284	9814.72
77	G5	N5	TNFRSF1A	82.5805	8025.97
78	G6	N5	TNFRSF1A	82.5805	10444.8
79	G7	C5	TNFRSF1A	82.8757	11791.9
80	G8	C5	TNFRSF1A	82.8757	11781.6
81	G9	C5	TNFRSF1A	82.9886	12215
85	H1	T5	ACTIN	82.5804	12099.2
86	H2	T5	ACTIN	82.5804	14101.6
87	H3	T5	ACTIN	83.0255	13659
88	H4	N5	ACTIN	83.1741	16644.5
89	H5	N5	ACTIN	83.0261	12971.2
90	H6	N5	ACTIN	83.0261	12561.1
91	H7	C5	ACTIN	82.7271	8014.14
92	H8	C5	ACTIN	82.7271	8876.24
93	H9	C5	ACTIN	82.8403	8875.29
