# Supplementary material for: Identification of biomarkers for the diagnosis of type 2 diabetes mellitus with metabolic associated fatty liver disease by bioinformatics analysis and experimental validation
Source: Front Endocrinol (Lausanne). 2025 Jan 28;16:1512503. doi: 10.3389/fendo.2025.1512503 (PMC11810736; doi:10.3389/fendo.2025.1512503)
Supplement: Supplementary file 9 [file Table7.xls]

## Sheet: Results
Block Type	96-Well 0.2-mL Block
Calibration Background is expired	No
Calibration Background performed on	06-11-2024
Calibration Pure Dye ABY is expired	No
Calibration Pure Dye ABY performed on	06-11-2024
Calibration Pure Dye CY5 is expired	No
Calibration Pure Dye CY5 performed on	06-11-2024
Calibration Pure Dye FAM is expired	No
Calibration Pure Dye FAM performed on	06-11-2024
Calibration Pure Dye JUN is expired	No
Calibration Pure Dye JUN performed on	06-11-2024
Calibration Pure Dye MUSTANG PURPLE is expired	No
Calibration Pure Dye MUSTANG PURPLE performed on	06-11-2024
Calibration Pure Dye NED is expired	No
Calibration Pure Dye NED performed on	06-11-2024
Calibration Pure Dye ROX is expired	No
Calibration Pure Dye ROX performed on	06-11-2024
Calibration Pure Dye SYBR is expired	No
Calibration Pure Dye SYBR performed on	06-11-2024
Calibration Pure Dye TAMRA is expired	No
Calibration Pure Dye TAMRA performed on	06-11-2024
Calibration Pure Dye VIC is expired	No
Calibration Pure Dye VIC performed on	06-11-2024
Calibration ROI is expired	No
Calibration ROI performed on	06-11-2024
Calibration Uniformity is expired	No
Calibration Uniformity performed on	06-11-2024
Chemistry	SYBR_GREEN
Date Created	2024-10-14 21:04:34 PM GMT+08:00
Experiment Barcode
Experiment Comment
Experiment File Name	D:\实验数据\PCR\HGHF\血\New Folder\2024-08-21_wgl.eds
Experiment Name	2024-08-21_wgl
Experiment Run End Time	2024-08-22 13:11:13 PM GMT+08:00
Experiment Type	Comparative Cт (ΔΔCт)
Instrument Name	2725213137
Instrument Serial Number	2725213137
Instrument Type	QuantStudio™ 5 System
Passive Reference	ROX
Post-read Stage/Step
Pre-read Stage/Step
Quantification Cycle Method	Ct
Signal Smoothing On	true
Stage where Melt Analysis is performed	Stage3
Stage/ Cycle where Ct Analysis is performed	Stage2, Step2
User Name
Well	Well Position	Omit	Sample Name	Target Name	Task	Reporter	Quencher	Quantity	Quantity Mean	Quantity SD	RQ	RQ Min	RQ Max	CT	Ct Mean	Ct SD	Delta Ct	Delta Ct Mean	Delta Ct SD	Delta Ct SE	Delta Delta Ct	Automatic Ct Threshold	Ct Threshold	Automatic Baseline	Baseline Start	Baseline End	Amp Status	Comments	Cq Conf	HIGHSD	Tm1	Tm2	Tm3	Tm4
1	A1	FALSE	CON13	TNFSF10	UNKNOWN	SYBR	None				1.05057	0.960716	1.14882	24.2392	24.2845	0.0471943		6.08277	0.0804659	0.046457	-0.071167	TRUE	0.104654	TRUE	3	20	Amp		0.989838	N	83.28
2	A2	FALSE	CON13	TNFSF10	UNKNOWN	SYBR	None				1.05057	0.960716	1.14882	24.3334	24.2845	0.0471943		6.08277	0.0804659	0.046457	-0.071167	TRUE	0.104654	TRUE	3	19	Amp		0.99035	N	83.28
3	A3	FALSE	CON13	TNFSF10	UNKNOWN	SYBR	None				1.05057	0.960716	1.14882	24.2809	24.2845	0.0471943		6.08277	0.0804659	0.046457	-0.071167	TRUE	0.104654	TRUE	3	20	Amp		0.990256	N	83.1723
4	A4	FALSE	CON13	TNFRSF1A	UNKNOWN	SYBR	None				1.0946	1.01249	1.18337	23.2035	23.1843	0.0260326		4.9826	0.0701794	0.0405181	-0.130409	TRUE	0.162138	TRUE	3	18	Amp		0.983574	N	84.0635
5	A5	FALSE	CON13	TNFRSF1A	UNKNOWN	SYBR	None				1.0946	1.01249	1.18337	23.1547	23.1843	0.0260326		4.9826	0.0701794	0.0405181	-0.130409	TRUE	0.162138	TRUE	3	18	Amp		0.983443	N	84.0811
6	A6	FALSE	CON13	TNFRSF1A	UNKNOWN	SYBR	None				1.0946	1.01249	1.18337	23.1949	23.1843	0.0260326		4.9826	0.0701794	0.0405181	-0.130409	TRUE	0.162138	TRUE	3	18	Amp		0.989794	N	84.2297
7	A7	FALSE	CON13	SERPINB2	UNKNOWN	SYBR	None				0.781609	0.527954	1.15713	29.4576	29.4967	0.347048		11.295	0.353114	0.203871	0.355481	TRUE	0.119859	TRUE	3	25	Amp		0.988457	N	81.7031
8	A8	FALSE	CON13	SERPINB2	UNKNOWN	SYBR	None				0.781609	0.527954	1.15713	29.1709	29.4967	0.347048		11.295	0.353114	0.203871	0.355481	TRUE	0.119859	TRUE	3	24	Amp		0.986004	N	81.7031
9	A9	FALSE	CON13	SERPINB2	UNKNOWN	SYBR	None				0.781609	0.527954	1.15713	29.8616	29.4967	0.347048		11.295	0.353114	0.203871	0.355481	TRUE	0.119859	TRUE	3	25	Amp		0.989042	N	81.5047
13	B1	FALSE	NAFLD12	TNFSF10	UNKNOWN	SYBR	None				0.482399	0.162813	1.4293	32.4394	31.5619	0.97543		7.20564	0.977562	0.564396	1.0517	TRUE	0.104654	TRUE	3	27	Amp		0.985993	Y	83.1317
14	B2	FALSE	NAFLD12	TNFSF10	UNKNOWN	SYBR	None				0.482399	0.162813	1.4293	30.5116	31.5619	0.97543		7.20564	0.977562	0.564396	1.0517	TRUE	0.104654	TRUE	3	26	Amp		0.984391	Y	83.1317
15	B3	FALSE	NAFLD12	TNFSF10	UNKNOWN	SYBR	None				0.482399	0.162813	1.4293	31.7348	31.5619	0.97543		7.20564	0.977562	0.564396	1.0517	TRUE	0.104654	TRUE	3	27	Amp		0.986485	Y	83.1723
16	B4	FALSE	NAFLD12	TNFRSF1A	UNKNOWN	SYBR	None				0.662759	0.487494	0.901037	30.3466	30.0627	0.268783		5.70646	0.276423	0.159593	0.593443	TRUE	0.162138	TRUE	3	26	Amp		0.985003	N	84.0635
17	B5	FALSE	NAFLD12	TNFRSF1A	UNKNOWN	SYBR	None				0.662759	0.487494	0.901037	29.8122	30.0627	0.268783		5.70646	0.276423	0.159593	0.593443	TRUE	0.162138	TRUE	3	25	Amp		0.987641	N	84.2297
18	B6	FALSE	NAFLD12	TNFRSF1A	UNKNOWN	SYBR	None				0.662759	0.487494	0.901037	30.0294	30.0627	0.268783		5.70646	0.276423	0.159593	0.593443	TRUE	0.162138	TRUE	3	25	Amp		0.986184	N	84.2297
20	B8	FALSE	NAFLD12	SERPINB2	UNKNOWN	SYBR	None				0.613855			35.9998	35.9998			11.6435			0.704031	TRUE	0.119859	TRUE	3	31	Amp		0.986762	N	80.3654
26	C2	FALSE	T+N12	TNFSF10	UNKNOWN	SYBR	None				3.00423	2.67556	3.37327	24.0751	24.0797	0.00650208		4.56694	0.0908564	0.0525231	-1.587	TRUE	0.104654	TRUE	3	20	Amp		0.988381	N	83.1317
27	C3	FALSE	T+N12	TNFSF10	UNKNOWN	SYBR	None				3.00423	2.67556	3.37327	24.0843	24.0797	0.00650208		4.56694	0.0908564	0.0525231	-1.587	TRUE	0.104654	TRUE	3	19	Amp		0.988142	N	83.0238
28	C4	FALSE	T+N12	TNFRSF1A	UNKNOWN	SYBR	None				1.27097	1.12037	1.44181	24.3458	24.2798	0.0683473		4.76708	0.113507	0.0655336	-0.345928	TRUE	0.162138	TRUE	3	19	Amp		0.986065	N	84.0635
29	C5	FALSE	T+N12	TNFRSF1A	UNKNOWN	SYBR	None				1.27097	1.12037	1.44181	24.2094	24.2798	0.0683473		4.76708	0.113507	0.0655336	-0.345928	TRUE	0.162138	TRUE	3	19	Amp		0.984728	N	84.0811
30	C6	FALSE	T+N12	TNFRSF1A	UNKNOWN	SYBR	None				1.27097	1.12037	1.44181	24.2843	24.2798	0.0683473		4.76708	0.113507	0.0655336	-0.345928	TRUE	0.162138	TRUE	3	19	Amp		0.984657	N	84.0811
32	C8	FALSE	T+N12	SERPINB2	UNKNOWN	SYBR	None				0.198102	0.150995	0.259905	32.6765	32.7879	0.157574		13.2752	0.181775	0.123095	2.33568	TRUE	0.119859	TRUE	3	27	Amp		0.985753	N	81.5544
33	C9	FALSE	T+N12	SERPINB2	UNKNOWN	SYBR	None				0.198102	0.150995	0.259905	32.8993	32.7879	0.157574		13.2752	0.181775	0.123095	2.33568	TRUE	0.119859	TRUE	3	28	Amp		0.990753	N	81.5047
37	D1	FALSE	CON12	TNFSF10	UNKNOWN	SYBR	None				1	0.749647	1.33396	24.0462	24.1098	0.237151		6.15394	0.25934	0.14973	0	TRUE	0.104654	TRUE	3	20	Amp		0.986571	N	82.9834
38	D2	FALSE	CON12	TNFSF10	UNKNOWN	SYBR	None				1	0.749647	1.33396	24.3723	24.1098	0.237151		6.15394	0.25934	0.14973	0	TRUE	0.104654	TRUE	3	19	Amp		0.991092	N	83.1317
39	D3	FALSE	CON12	TNFSF10	UNKNOWN	SYBR	None				1	0.749647	1.33396	23.911	24.1098	0.237151		6.15394	0.25934	0.14973	0	TRUE	0.104654	TRUE	3	19	Amp		0.992256	N	83.1723
40	D4	FALSE	CON12	TNFRSF1A	UNKNOWN	SYBR	None				1	0.764581	1.30791	22.9513	23.0689	0.217595		5.11301	0.241586	0.13948	0	TRUE	0.162138	TRUE	3	17	Amp		0.985532	N	84.0635
41	D5	FALSE	CON12	TNFRSF1A	UNKNOWN	SYBR	None				1	0.764581	1.30791	23.32	23.0689	0.217595		5.11301	0.241586	0.13948	0	TRUE	0.162138	TRUE	3	18	Amp		0.98821	N	83.9325
42	D6	FALSE	CON12	TNFRSF1A	UNKNOWN	SYBR	None				1	0.764581	1.30791	22.9354	23.0689	0.217595		5.11301	0.241586	0.13948	0	TRUE	0.162138	TRUE	3	18	Amp		0.991983	N	83.9325
43	D7	FALSE	CON12	SERPINB2	UNKNOWN	SYBR	None				1	0.779682	1.28257	28.8002	28.8954	0.134581		10.9395	0.170671	0.112819	0	TRUE	0.119859	TRUE	3	24	Amp		0.991274	N	81.5544
44	D8	FALSE	CON12	SERPINB2	UNKNOWN	SYBR	None				1	0.779682	1.28257	28.9906	28.8954	0.134581		10.9395	0.170671	0.112819	0	TRUE	0.119859	TRUE	3	24	Amp		0.99245	N	81.7031
49	E1	FALSE	NAFLD13	TNFSF10	UNKNOWN	SYBR	None				0.617577	0.445681	0.855772	25.2404	24.9249	0.291668		6.84925	0.293583	0.1695	0.69531	TRUE	0.104654	TRUE	3	21	Amp		0.991012	N	82.8352
50	E2	FALSE	NAFLD13	TNFSF10	UNKNOWN	SYBR	None				0.617577	0.445681	0.855772	24.6651	24.9249	0.291668		6.84925	0.293583	0.1695	0.69531	TRUE	0.104654	TRUE	3	20	Amp		0.988042	N	82.9834
51	E3	FALSE	NAFLD13	TNFSF10	UNKNOWN	SYBR	None				0.617577	0.445681	0.855772	24.8693	24.9249	0.291668		6.84925	0.293583	0.1695	0.69531	TRUE	0.104654	TRUE	3	20	Amp		0.988132	N	83.0238
52	E4	FALSE	NAFLD13	TNFRSF1A	UNKNOWN	SYBR	None				0.898512	0.760248	1.06192	23.2777	23.3431	0.146614		5.2674	0.150387	0.086826	0.15439	TRUE	0.162138	TRUE	3	18	Amp		0.986392	N	84.0635
53	E5	FALSE	NAFLD13	TNFRSF1A	UNKNOWN	SYBR	None				0.898512	0.760248	1.06192	23.511	23.3431	0.146614		5.2674	0.150387	0.086826	0.15439	TRUE	0.162138	TRUE	3	19	Amp		0.989249	N	83.9325
54	E6	FALSE	NAFLD13	TNFRSF1A	UNKNOWN	SYBR	None				0.898512	0.760248	1.06192	23.2405	23.3431	0.146614		5.2674	0.150387	0.086826	0.15439	TRUE	0.162138	TRUE	3	17	Amp		0.987619	N	83.9325
55	E7	FALSE	NAFLD13	SERPINB2	UNKNOWN	SYBR	None				0.237121	0.195424	0.287715	31.177	31.0915	0.120939		13.0158	0.125487	0.0876739	2.0763	TRUE	0.119859	TRUE	3	27	Amp		0.987287	N	81.4058
57	E9	FALSE	NAFLD13	SERPINB2	UNKNOWN	SYBR	None				0.237121	0.195424	0.287715	31.0059	31.0915	0.120939		13.0158	0.125487	0.0876739	2.0763	TRUE	0.119859	TRUE	3	26	Amp		0.988513	N	81.5047
61	F1	FALSE	T+N13	TNFSF10	UNKNOWN	SYBR	None				1.13861	1.00446	1.29069	23.954	23.8303	0.108022		5.96666	0.112827	0.0651409	-0.187278	TRUE	0.104654	TRUE	3	20	Amp		0.987279	N	82.8352
62	F2	FALSE	T+N13	TNFSF10	UNKNOWN	SYBR	None				1.13861	1.00446	1.29069	23.7551	23.8303	0.108022		5.96666	0.112827	0.0651409	-0.187278	TRUE	0.104654	TRUE	3	19	Amp		0.99151	N	82.9834
63	F3	FALSE	T+N13	TNFSF10	UNKNOWN	SYBR	None				1.13861	1.00446	1.29069	23.7817	23.8303	0.108022		5.96666	0.112827	0.0651409	-0.187278	TRUE	0.104654	TRUE	3	19	Amp		0.991652	N	83.0238
64	F4	FALSE	T+N13	TNFRSF1A	UNKNOWN	SYBR	None				0.783475	0.53824	1.14044	23.2509	23.3287	0.336319		5.46505	0.337893	0.195083	0.352041	TRUE	0.162138	TRUE	3	18	Amp		0.98485	N	84.0635
65	F5	FALSE	T+N13	TNFRSF1A	UNKNOWN	SYBR	None				0.783475	0.53824	1.14044	23.697	23.3287	0.336319		5.46505	0.337893	0.195083	0.352041	TRUE	0.162138	TRUE	3	19	Amp		0.985495	N	83.9325
66	F6	FALSE	T+N13	TNFRSF1A	UNKNOWN	SYBR	None				0.783475	0.53824	1.14044	23.038	23.3287	0.336319		5.46505	0.337893	0.195083	0.352041	TRUE	0.162138	TRUE	3	18	Amp		0.982832	N	83.9325
67	F7	FALSE	T+N13	SERPINB2	UNKNOWN	SYBR	None				0.152012	0.123826	0.186613	31.5367	31.5208	0.181677		13.6572	0.184575	0.106564	2.71775	TRUE	0.119859	TRUE	3	27	Amp		0.987892	N	81.5544
68	F8	FALSE	T+N13	SERPINB2	UNKNOWN	SYBR	None				0.152012	0.123826	0.186613	31.6941	31.5208	0.181677		13.6572	0.184575	0.106564	2.71775	TRUE	0.119859	TRUE	3	27	Amp		0.987625	N	81.4058
69	F9	FALSE	T+N13	SERPINB2	UNKNOWN	SYBR	None				0.152012	0.123826	0.186613	31.3318	31.5208	0.181677		13.6572	0.184575	0.106564	2.71775	TRUE	0.119859	TRUE	3	27	Amp		0.986275	N	81.3564
73	G1	FALSE	CON13	B-ACTIN	UNKNOWN	SYBR	None							18.2397	18.2017	0.0651725						TRUE	0.160885	TRUE	3	13	Amp		0.984849	N	82.6869
74	G2	FALSE	CON13	B-ACTIN	UNKNOWN	SYBR	None							18.1265	18.2017	0.0651725						TRUE	0.160885	TRUE	3	13	Amp		0.983745	N	82.6869
75	G3	FALSE	CON13	B-ACTIN	UNKNOWN	SYBR	None							18.239	18.2017	0.0651725						TRUE	0.160885	TRUE	3	13	Amp		0.980322	N	82.8753
76	G4	FALSE	NAFLD12	B-ACTIN	UNKNOWN	SYBR	None							24.3661	24.3563	0.0645389						TRUE	0.160885	TRUE	3	18	Amp		0.98045	N	82.8753
77	G5	FALSE	NAFLD12	B-ACTIN	UNKNOWN	SYBR	None							24.2874	24.3563	0.0645389						TRUE	0.160885	TRUE	3	19	Amp		0.987581	N	82.892
78	G6	FALSE	NAFLD12	B-ACTIN	UNKNOWN	SYBR	None							24.4153	24.3563	0.0645389						TRUE	0.160885	TRUE	3	20	Amp		0.982355	N	82.892
79	G7	FALSE	T+N12	B-ACTIN	UNKNOWN	SYBR	None							19.4249	19.5128	0.0906234						TRUE	0.160885	TRUE	3	14	Amp		0.98547	N	82.7435
80	G8	FALSE	T+N12	B-ACTIN	UNKNOWN	SYBR	None							19.6059	19.5128	0.0906234						TRUE	0.160885	TRUE	3	15	Amp		0.990231	N	82.7435
81	G9	FALSE	T+N12	B-ACTIN	UNKNOWN	SYBR	None							19.5074	19.5128	0.0906234						TRUE	0.160885	TRUE	3	15	Amp		0.981731	N	82.691
85	H1	FALSE	CON12	B-ACTIN	UNKNOWN	SYBR	None							17.8572	17.9559	0.104959						TRUE	0.160885	TRUE	3	13	Amp		0.976253	N	82.6869
86	H2	FALSE	CON12	B-ACTIN	UNKNOWN	SYBR	None							18.0662	17.9559	0.104959						TRUE	0.160885	TRUE	3	13	Amp		0.981094	N	82.6869
87	H3	FALSE	CON12	B-ACTIN	UNKNOWN	SYBR	None							17.9443	17.9559	0.104959						TRUE	0.160885	TRUE	3	13	Amp		0.986741	N	82.8753
88	H4	FALSE	NAFLD13	B-ACTIN	UNKNOWN	SYBR	None							18.1137	18.0757	0.0334769						TRUE	0.160885	TRUE	3	13	Amp		0.986959	N	82.8753
89	H5	FALSE	NAFLD13	B-ACTIN	UNKNOWN	SYBR	None							18.0509	18.0757	0.0334769						TRUE	0.160885	TRUE	3	13	Amp		0.979902	N	82.892
90	H6	FALSE	NAFLD13	B-ACTIN	UNKNOWN	SYBR	None							18.0623	18.0757	0.0334769						TRUE	0.160885	TRUE	3	12	Amp		0.981787	N	82.892
91	H7	FALSE	T+N13	B-ACTIN	UNKNOWN	SYBR	None							17.8551	17.8636	0.0325782						TRUE	0.160885	TRUE	3	13	Amp		0.984249	N	82.7435
92	H8	FALSE	T+N13	B-ACTIN	UNKNOWN	SYBR	None							17.8361	17.8636	0.0325782						TRUE	0.160885	TRUE	3	13	Amp		0.984062	N	82.7435
93	H9	FALSE	T+N13	B-ACTIN	UNKNOWN	SYBR	None							17.8996	17.8636	0.0325782						TRUE	0.160885	TRUE	3	12	Amp		0.983497	N	82.8393
Analysis Type	Singleplex
Endogenous Control	B-ACTIN
RQ Min/Max Confidence Level	95.0
Reference Sample	CON12

## Sheet: Melt Curve Result
Block Type	96-Well 0.2-mL Block
Calibration Background is expired	No
Calibration Background performed on	06-11-2024
Calibration Pure Dye ABY is expired	No
Calibration Pure Dye ABY performed on	06-11-2024
Calibration Pure Dye CY5 is expired	No
Calibration Pure Dye CY5 performed on	06-11-2024
Calibration Pure Dye FAM is expired	No
Calibration Pure Dye FAM performed on	06-11-2024
Calibration Pure Dye JUN is expired	No
Calibration Pure Dye JUN performed on	06-11-2024
Calibration Pure Dye MUSTANG PURPLE is expired	No
Calibration Pure Dye MUSTANG PURPLE performed on	06-11-2024
Calibration Pure Dye NED is expired	No
Calibration Pure Dye NED performed on	06-11-2024
Calibration Pure Dye ROX is expired	No
Calibration Pure Dye ROX performed on	06-11-2024
Calibration Pure Dye SYBR is expired	No
Calibration Pure Dye SYBR performed on	06-11-2024
Calibration Pure Dye TAMRA is expired	No
Calibration Pure Dye TAMRA performed on	06-11-2024
Calibration Pure Dye VIC is expired	No
Calibration Pure Dye VIC performed on	06-11-2024
Calibration ROI is expired	No
Calibration ROI performed on	06-11-2024
Calibration Uniformity is expired	No
Calibration Uniformity performed on	06-11-2024
Chemistry	SYBR_GREEN
Date Created	2024-10-14 21:04:34 PM GMT+08:00
Experiment Barcode
Experiment Comment
Experiment File Name	D:\实验数据\PCR\HGHF\血\New Folder\2024-08-21_wgl.eds
Experiment Name	2024-08-21_wgl
Experiment Run End Time	2024-08-22 13:11:13 PM GMT+08:00
Experiment Type	Comparative Cт (ΔΔCт)
Instrument Name	2725213137
Instrument Serial Number	2725213137
Instrument Type	QuantStudio™ 5 System
Passive Reference	ROX
Post-read Stage/Step
Pre-read Stage/Step
Quantification Cycle Method	Ct
Signal Smoothing On	true
Stage where Melt Analysis is performed	Stage3
Stage/ Cycle where Ct Analysis is performed	Stage2, Step2
User Name
Well	Well Position	Sample	Target Name	Tm	Melt Peak Height
1	A1	CON13	TNFSF10	83.28	21152.6
2	A2	CON13	TNFSF10	83.28	24061
3	A3	CON13	TNFSF10	83.1723	19195.3
4	A4	CON13	TNFRSF1A	84.0635	15147.2
5	A5	CON13	TNFRSF1A	84.0811	19719.1
6	A6	CON13	TNFRSF1A	84.2297	21246.3
7	A7	CON13	SERPINB2	81.7031	26127
8	A8	CON13	SERPINB2	81.7031	23988.2
9	A9	CON13	SERPINB2	81.5047	24749.4
13	B1	NAFLD12	TNFSF10	83.1317	13593.3
14	B2	NAFLD12	TNFSF10	83.1317	16405.2
15	B3	NAFLD12	TNFSF10	83.1723	16707.4
16	B4	NAFLD12	TNFRSF1A	84.0635	14727.6
17	B5	NAFLD12	TNFRSF1A	84.2297	19148.6
18	B6	NAFLD12	TNFRSF1A	84.2297	17194.6
20	B8	NAFLD12	SERPINB2	80.3654	17710.3
26	C2	T+N12	TNFSF10	83.1317	18980
27	C3	T+N12	TNFSF10	83.0238	21124.7
28	C4	T+N12	TNFRSF1A	84.0635	14956.5
29	C5	T+N12	TNFRSF1A	84.0811	18829.1
30	C6	T+N12	TNFRSF1A	84.0811	19102
32	C8	T+N12	SERPINB2	81.5544	17456.4
33	C9	T+N12	SERPINB2	81.5047	21593.9
37	D1	CON12	TNFSF10	82.9834	22501.4
38	D2	CON12	TNFSF10	83.1317	20393.5
39	D3	CON12	TNFSF10	83.1723	19805.1
40	D4	CON12	TNFRSF1A	84.0635	15807.9
41	D5	CON12	TNFRSF1A	83.9325	18263.5
42	D6	CON12	TNFRSF1A	83.9325	19902.9
43	D7	CON12	SERPINB2	81.5544	23894.2
44	D8	CON12	SERPINB2	81.7031	22719.1
49	E1	NAFLD13	TNFSF10	82.8352	21950.5
50	E2	NAFLD13	TNFSF10	82.9834	19538.8
51	E3	NAFLD13	TNFSF10	83.0238	22253.2
52	E4	NAFLD13	TNFRSF1A	84.0635	16639.5
53	E5	NAFLD13	TNFRSF1A	83.9325	18399
54	E6	NAFLD13	TNFRSF1A	83.9325	19578.6
55	E7	NAFLD13	SERPINB2	81.4058	20263.6
57	E9	NAFLD13	SERPINB2	81.5047	25456.9
61	F1	T+N13	TNFSF10	82.8352	21733.1
62	F2	T+N13	TNFSF10	82.9834	16389.3
63	F3	T+N13	TNFSF10	83.0238	21683.6
64	F4	T+N13	TNFRSF1A	84.0635	16279.5
65	F5	T+N13	TNFRSF1A	83.9325	17615.5
66	F6	T+N13	TNFRSF1A	83.9325	14999.9
67	F7	T+N13	SERPINB2	81.5544	19732.3
68	F8	T+N13	SERPINB2	81.4058	24057.4
69	F9	T+N13	SERPINB2	81.3564	23614
73	G1	CON13	B-ACTIN	82.6869	15803.5
74	G2	CON13	B-ACTIN	82.6869	16194.5
75	G3	CON13	B-ACTIN	82.8753	16869.5
76	G4	NAFLD12	B-ACTIN	82.8753	11905.7
77	G5	NAFLD12	B-ACTIN	82.892	14892.5
78	G6	NAFLD12	B-ACTIN	82.892	11879
79	G7	T+N12	B-ACTIN	82.7435	14704.3
80	G8	T+N12	B-ACTIN	82.7435	18273.2
81	G9	T+N12	B-ACTIN	82.691	21424.7
85	H1	CON12	B-ACTIN	82.6869	16377.1
86	H2	CON12	B-ACTIN	82.6869	17864.6
87	H3	CON12	B-ACTIN	82.8753	16586.3
88	H4	NAFLD13	B-ACTIN	82.8753	16918.3
89	H5	NAFLD13	B-ACTIN	82.892	16711.4
90	H6	NAFLD13	B-ACTIN	82.892	15085.4
91	H7	T+N13	B-ACTIN	82.7435	14864.6
92	H8	T+N13	B-ACTIN	82.7435	15694.9
93	H9	T+N13	B-ACTIN	82.8393	19646.6
