# Supplementary material for: Identification of biomarkers for the diagnosis of type 2 diabetes mellitus with metabolic associated fatty liver disease by bioinformatics analysis and experimental validation
Source: Front Endocrinol (Lausanne). 2025 Jan 28;16:1512503. doi: 10.3389/fendo.2025.1512503 (PMC11810736; doi:10.3389/fendo.2025.1512503)
Supplement: Supplementary file 10 [file Table8.xls]

## Sheet: Results
Block Type	96-Well 0.2-mL Block
Calibration Background is expired	No
Calibration Background performed on	06-11-2024
Calibration Pure Dye ABY is expired	No
Calibration Pure Dye ABY performed on	06-11-2024
Calibration Pure Dye CY5 is expired	No
Calibration Pure Dye CY5 performed on	06-11-2024
Calibration Pure Dye FAM is expired	No
Calibration Pure Dye FAM performed on	06-11-2024
Calibration Pure Dye JUN is expired	No
Calibration Pure Dye JUN performed on	06-11-2024
Calibration Pure Dye MUSTANG PURPLE is expired	No
Calibration Pure Dye MUSTANG PURPLE performed on	06-11-2024
Calibration Pure Dye NED is expired	No
Calibration Pure Dye NED performed on	06-11-2024
Calibration Pure Dye ROX is expired	No
Calibration Pure Dye ROX performed on	06-11-2024
Calibration Pure Dye SYBR is expired	No
Calibration Pure Dye SYBR performed on	06-11-2024
Calibration Pure Dye TAMRA is expired	No
Calibration Pure Dye TAMRA performed on	06-11-2024
Calibration Pure Dye VIC is expired	No
Calibration Pure Dye VIC performed on	06-11-2024
Calibration ROI is expired	No
Calibration ROI performed on	06-11-2024
Calibration Uniformity is expired	No
Calibration Uniformity performed on	06-11-2024
Chemistry	SYBR_GREEN
Date Created	2024-10-14 21:29:54 PM GMT+08:00
Experiment Barcode
Experiment Comment
Experiment File Name	D:\实验数据\PCR\HGHF\血\New Folder\2024-08-02_wgl.eds
Experiment Name	2024-08-02_wgl
Experiment Run End Time	2024-08-02 12:01:32 PM GMT+08:00
Experiment Type	Comparative Cт (ΔΔCт)
Instrument Name	2725213136
Instrument Serial Number	2725213136
Instrument Type	QuantStudio™ 5 System
Passive Reference	ROX
Post-read Stage/Step
Pre-read Stage/Step
Quantification Cycle Method	Ct
Signal Smoothing On	true
Stage where Melt Analysis is performed	Stage3
Stage/ Cycle where Ct Analysis is performed	Stage2, Step2
User Name
Well	Well Position	Omit	Sample Name	Target Name	Task	Reporter	Quencher	Quantity	Quantity Mean	Quantity SD	RQ	RQ Min	RQ Max	CT	Ct Mean	Ct SD	Delta Ct	Delta Ct Mean	Delta Ct SD	Delta Ct SE	Delta Delta Ct	Automatic Ct Threshold	Ct Threshold	Automatic Baseline	Baseline Start	Baseline End	Amp Status	Comments	Cq Conf	HIGHSD	Tm1	Tm2	Tm3	Tm4
1	A1	FALSE	CON7	serpinb2	UNKNOWN	SYBR	None				1.01945	0.95328	1.09022	27.8924	27.9152	0.0322703		8.46663	0.0474998	0.0304243	-0.0277955	TRUE	0.151325	TRUE	3	22	Amp		0.984871	N	80.0371
2	A2	FALSE	CON7	serpinb2	UNKNOWN	SYBR	None				1.01945	0.95328	1.09022	27.9381	27.9152	0.0322703		8.46663	0.0474998	0.0304243	-0.0277955	TRUE	0.151325	TRUE	3	23	Amp		0.990662	N	81.363
4	A4	FALSE	T+N7	serpinb2	UNKNOWN	SYBR	None				0.057247	0.0528922	0.0619603	28.3031	28.2747	0.0693211		12.6211	0.0712074	0.0411116	4.12666	TRUE	0.151325	TRUE	3	23	Amp		0.966182	N	81.5173
5	A5	FALSE	T+N7	serpinb2	UNKNOWN	SYBR	None				0.057247	0.0528922	0.0619603	28.3252	28.2747	0.0693211		12.6211	0.0712074	0.0411116	4.12666	TRUE	0.151325	TRUE	3	22	Amp		0.970371	N	81.5183
6	A6	FALSE	T+N7	serpinb2	UNKNOWN	SYBR	None				0.057247	0.0528922	0.0619603	28.1956	28.2747	0.0693211		12.6211	0.0712074	0.0411116	4.12666	TRUE	0.151325	TRUE	3	22	Amp		0.966749	N	81.6657
7	A7	FALSE	CON7	b-actin	UNKNOWN	SYBR	None							19.4666	19.4486	0.0348548						TRUE	0.143446	TRUE	3	15	Amp		0.991276	N	83.4352
8	A8	FALSE	CON7	b-actin	UNKNOWN	SYBR	None							19.4708	19.4486	0.0348548						TRUE	0.143446	TRUE	3	15	Amp		0.988608	N	83.4352
9	A9	FALSE	CON7	b-actin	UNKNOWN	SYBR	None							19.4084	19.4486	0.0348548						TRUE	0.143446	TRUE	3	15	Amp		0.990576	N	83.2509
13	B1	FALSE	CON8	serpinb2	UNKNOWN	SYBR	None				1	0.902224	1.10837	26.7627	26.7487	0.0766231		8.49443	0.0926041	0.053465	0	TRUE	0.151325	TRUE	3	22	Amp		0.986679	N	81.363
14	B2	FALSE	CON8	serpinb2	UNKNOWN	SYBR	None				1	0.902224	1.10837	26.666	26.7487	0.0766231		8.49443	0.0926041	0.053465	0	TRUE	0.151325	TRUE	3	21	Amp		0.989548	N	81.2156
15	B3	FALSE	CON8	serpinb2	UNKNOWN	SYBR	None				1	0.902224	1.10837	26.8173	26.7487	0.0766231		8.49443	0.0926041	0.053465	0	TRUE	0.151325	TRUE	3	22	Amp		0.988389	N	81.3699
16	B4	FALSE	T+N10	serpinb2	UNKNOWN	SYBR	None				0.068987	0.0177922	0.267489	29.5848	28.9707	0.868425		12.352	0.868984	0.614333	3.85753	TRUE	0.151325	TRUE	3	25	Amp		0.983171	Y	81.5173
17	B5	FALSE	T+N10	serpinb2	UNKNOWN	SYBR	None				0.068987	0.0177922	0.267489	28.3567	28.9707	0.868425		12.352	0.868984	0.614333	3.85753	TRUE	0.151325	TRUE	3	22	Amp		0.914693	Y	80.7814
19	B7	FALSE	CON8	b-actin	UNKNOWN	SYBR	None							18.1956	18.2542	0.052004						TRUE	0.143446	TRUE	3	13	Amp		0.987176	N	83.2878
20	B8	FALSE	CON8	b-actin	UNKNOWN	SYBR	None							18.2949	18.2542	0.052004						TRUE	0.143446	TRUE	3	14	Amp		0.989036	N	83.2878
21	B9	FALSE	CON8	b-actin	UNKNOWN	SYBR	None							18.2722	18.2542	0.052004						TRUE	0.143446	TRUE	3	13	Amp		0.984194	N	83.2509
25	C1	FALSE	NAFLD7	serpinb2	UNKNOWN	SYBR	None				0.463208	0.391224	0.548437	28.3632	28.4639	0.150214		9.60469	0.152008	0.0877617	1.11027	TRUE	0.151325	TRUE	3	23	Amp		0.989617	N	79.7424
26	C2	FALSE	NAFLD7	serpinb2	UNKNOWN	SYBR	None				0.463208	0.391224	0.548437	28.6365	28.4639	0.150214		9.60469	0.152008	0.0877617	1.11027	TRUE	0.151325	TRUE	3	24	Amp		0.991949	N	79.8897
27	C3	FALSE	NAFLD7	serpinb2	UNKNOWN	SYBR	None				0.463208	0.391224	0.548437	28.3919	28.4639	0.150214		9.60469	0.152008	0.0877617	1.11027	TRUE	0.151325	TRUE	3	22	Amp		0.98566	N	81.5173
29	C5	FALSE	CON9	serpinb2	UNKNOWN	SYBR	None				1.07022	1.02231	1.12037	25.3338	25.327	0.00951912		8.39652	0.0353221	0.0207602	-0.0979023	TRUE	0.151325	TRUE	3	20	Amp		0.978026	N	81.2236
30	C6	FALSE	CON9	serpinb2	UNKNOWN	SYBR	None				1.07022	1.02231	1.12037	25.3203	25.327	0.00951912		8.39652	0.0353221	0.0207602	-0.0979023	TRUE	0.151325	TRUE	3	20	Amp		0.969242	N	81.2236
31	C7	FALSE	NAFLD7	b-actin	UNKNOWN	SYBR	None							18.8516	18.8592	0.0232839						TRUE	0.143446	TRUE	3	13	Amp		0.984178	N	83.2878
32	C8	FALSE	NAFLD7	b-actin	UNKNOWN	SYBR	None							18.8406	18.8592	0.0232839						TRUE	0.143446	TRUE	3	14	Amp		0.988355	N	83.2878
33	C9	FALSE	NAFLD7	b-actin	UNKNOWN	SYBR	None							18.8853	18.8592	0.0232839						TRUE	0.143446	TRUE	3	14	Amp		0.986713	N	83.2509
37	D1	FALSE	CON10	serpinb2	UNKNOWN	SYBR	None				4.32137	3.31916	5.6262	23.6566	23.5094	0.130215		6.38294	0.237478	0.137108	-2.11149	TRUE	0.151325	TRUE	3	19	Amp		0.98328	N	80.921
38	D2	FALSE	CON10	serpinb2	UNKNOWN	SYBR	None				4.32137	3.31916	5.6262	23.4094	23.5094	0.130215		6.38294	0.237478	0.137108	-2.11149	TRUE	0.151325	TRUE	3	18	Amp		0.977835	N	80.6264
39	D3	FALSE	CON10	serpinb2	UNKNOWN	SYBR	None				4.32137	3.31916	5.6262	23.462	23.5094	0.130215		6.38294	0.237478	0.137108	-2.11149	TRUE	0.151325	TRUE	3	18	Amp		0.971518	N	79.7489
40	D4	FALSE	T+N8	serpinb2	UNKNOWN	SYBR	None				0.0466512	0.0125887	0.17288	30.6168	30.0239	0.838498		12.9164	0.840425	0.593817	4.42194	TRUE	0.151325	TRUE	3	24	Amp		0.985743	Y	81.5173
41	D5	FALSE	T+N8	serpinb2	UNKNOWN	SYBR	None				0.0466512	0.0125887	0.17288	29.431	30.0239	0.838498		12.9164	0.840425	0.593817	4.42194	TRUE	0.151325	TRUE	3	23	Amp		0.985317	Y	81.6657
43	D7	FALSE	CON10	b-actin	UNKNOWN	SYBR	None							17.0334	17.1264	0.198594						TRUE	0.143446	TRUE	3	13	Amp		0.978365	N	83.1404
44	D8	FALSE	CON10	b-actin	UNKNOWN	SYBR	None							16.9915	17.1264	0.198594						TRUE	0.143446	TRUE	3	13	Amp		0.983616	N	83.1404
45	D9	FALSE	CON10	b-actin	UNKNOWN	SYBR	None							17.3545	17.1264	0.198594						TRUE	0.143446	TRUE	3	13	Amp		0.97898	N	83.1037
49	E1	FALSE	NAFLD8	serpinb2	UNKNOWN	SYBR	None				0.142653	0.0561213	0.362606	27.7609	27.3414	0.593236		11.3038	0.600497	0.422911	2.80942	TRUE	0.151325	TRUE	3	23	Amp		0.985368	Y	81.2156
50	E2	FALSE	NAFLD8	serpinb2	UNKNOWN	SYBR	None				0.142653	0.0561213	0.362606	26.9219	27.3414	0.593236		11.3038	0.600497	0.422911	2.80942	TRUE	0.151325	TRUE	3	22	Amp		0.987683	Y	81.363
52	E4	FALSE	NAFLD10	serpinb2	UNKNOWN	SYBR	None				0.166216	0.110642	0.249706	26.73	26.9922	0.264842		11.0833	0.366296	0.211481	2.58887	TRUE	0.151325	TRUE	3	21	Amp		0.969952	N	81.3699
53	E5	FALSE	NAFLD10	serpinb2	UNKNOWN	SYBR	None				0.166216	0.110642	0.249706	26.9869	26.9922	0.264842		11.0833	0.366296	0.211481	2.58887	TRUE	0.151325	TRUE	3	21	Amp		0.955849	N	81.2236
54	E6	FALSE	NAFLD10	serpinb2	UNKNOWN	SYBR	None				0.166216	0.110642	0.249706	27.2597	26.9922	0.264842		11.0833	0.366296	0.211481	2.58887	TRUE	0.151325	TRUE	3	22	Amp		0.973331	N	81.2236
55	E7	FALSE	NAFLD8	b-actin	UNKNOWN	SYBR	None							16.143	16.0376	0.093098						TRUE	0.143446	TRUE	3	11	Amp		0.969955	N	83.1404
56	E8	FALSE	NAFLD8	b-actin	UNKNOWN	SYBR	None							16.0032	16.0376	0.093098						TRUE	0.143446	TRUE	3	11	Amp		0.981683	N	83.1404
57	E9	FALSE	NAFLD8	b-actin	UNKNOWN	SYBR	None							15.9665	16.0376	0.093098						TRUE	0.143446	TRUE	3	11	Amp		0.985099	N	83.1037
62	F2	FALSE	NAFLD9	serpinb2	UNKNOWN	SYBR	None				0.557358	0.354526	0.876235	27.9417	27.7388	0.286925		9.33775	0.291603	0.205098	0.843323	TRUE	0.151325	TRUE	3	23	Amp		0.984013	N	81.0683
63	F3	FALSE	NAFLD9	serpinb2	UNKNOWN	SYBR	None				0.557358	0.354526	0.876235	27.5359	27.7388	0.286925		9.33775	0.291603	0.205098	0.843323	TRUE	0.151325	TRUE	3	22	Amp		0.982666	N	80.4857
64	F4	FALSE	T+N9	serpinb2	UNKNOWN	SYBR	None				0.195759	0.164344	0.233177	28.0446	28.0724	0.15442		10.8473	0.157427	0.0908908	2.35285	TRUE	0.151325	TRUE	3	23	Amp		0.97429	N	81.0752
65	F5	FALSE	T+N9	serpinb2	UNKNOWN	SYBR	None				0.195759	0.164344	0.233177	28.2389	28.0724	0.15442		10.8473	0.157427	0.0908908	2.35285	TRUE	0.151325	TRUE	3	23	Amp		0.965085	N	79.7498
66	F6	FALSE	T+N9	serpinb2	UNKNOWN	SYBR	None				0.195759	0.164344	0.233177	27.9338	28.0724	0.15442		10.8473	0.157427	0.0908908	2.35285	TRUE	0.151325	TRUE	3	23	Amp		0.971539	N	81.371
67	F7	FALSE	NAFLD9	b-actin	UNKNOWN	SYBR	None							18.3454	18.401	0.0520247						TRUE	0.143446	TRUE	3	13	Amp		0.988139	N	82.993
68	F8	FALSE	NAFLD9	b-actin	UNKNOWN	SYBR	None							18.4486	18.401	0.0520247						TRUE	0.143446	TRUE	3	13	Amp		0.989631	N	83.1404
69	F9	FALSE	NAFLD9	b-actin	UNKNOWN	SYBR	None							18.4091	18.401	0.0520247						TRUE	0.143446	TRUE	3	13	Amp		0.986102	N	83.1037
73	G1	FALSE	T+N7	b-actin	UNKNOWN	SYBR	None							15.6348	15.6536	0.0162814						TRUE	0.143446	TRUE	3	11	Amp		0.967171	N	82.9835
74	G2	FALSE	T+N7	b-actin	UNKNOWN	SYBR	None							15.6624	15.6536	0.0162814						TRUE	0.143446	TRUE	3	11	Amp		0.986381	N	82.9835
75	G3	FALSE	T+N7	b-actin	UNKNOWN	SYBR	None							15.6636	15.6536	0.0162814						TRUE	0.143446	TRUE	3	10	Amp		0.985987	N	83.1384
76	G4	FALSE	T+N10	b-actin	UNKNOWN	SYBR	None							16.6117	16.6188	0.0311738						TRUE	0.143446	TRUE	3	11	Amp		0.968096	N	83.1384
77	G5	FALSE	T+N10	b-actin	UNKNOWN	SYBR	None							16.5918	16.6188	0.0311738						TRUE	0.143446	TRUE	3	11	Amp		0.987329	N	83.1395
78	G6	FALSE	T+N10	b-actin	UNKNOWN	SYBR	None							16.6529	16.6188	0.0311738						TRUE	0.143446	TRUE	3	12	Amp		0.980257	N	83.1395
79	G7	FALSE	CON9	b-actin	UNKNOWN	SYBR	None							16.907	16.9305	0.0340153						TRUE	0.143446	TRUE	3	12	Amp		0.985721	N	83.1404
80	G8	FALSE	CON9	b-actin	UNKNOWN	SYBR	None							16.9695	16.9305	0.0340153						TRUE	0.143446	TRUE	3	12	Amp		0.98155	N	83.1404
81	G9	FALSE	CON9	b-actin	UNKNOWN	SYBR	None							16.915	16.9305	0.0340153						TRUE	0.143446	TRUE	3	12	Amp		0.980673	N	83.1037
85	H1	FALSE	T+N8	b-actin	UNKNOWN	SYBR	None							17.148	17.1076	0.0568759						TRUE	0.143446	TRUE	3	13	Amp		0.985116	N	82.9835
86	H2	FALSE	T+N8	b-actin	UNKNOWN	SYBR	None							17.0425	17.1076	0.0568759						TRUE	0.143446	TRUE	3	12	Amp		0.983294	N	82.9835
87	H3	FALSE	T+N8	b-actin	UNKNOWN	SYBR	None							17.1322	17.1076	0.0568759						TRUE	0.143446	TRUE	3	11	Amp		0.981125	N	83.1384
88	H4	FALSE	NAFLD10	b-actin	UNKNOWN	SYBR	None							15.6718	15.9089	0.253044						TRUE	0.143446	TRUE	3	11	Amp		0.981188	N	82.991
89	H5	FALSE	NAFLD10	b-actin	UNKNOWN	SYBR	None							15.8796	15.9089	0.253044						TRUE	0.143446	TRUE	3	11	Amp		0.974928	N	83.1395
90	H6	FALSE	NAFLD10	b-actin	UNKNOWN	SYBR	None							16.1753	15.9089	0.253044						TRUE	0.143446	TRUE	3	11	Amp		0.978517	N	82.9921
91	H7	FALSE	T+N9	b-actin	UNKNOWN	SYBR	None							17.1958	17.2252	0.0306235						TRUE	0.143446	TRUE	3	12	Amp		0.98459	N	83.1404
92	H8	FALSE	T+N9	b-actin	UNKNOWN	SYBR	None							17.2227	17.2252	0.0306235						TRUE	0.143446	TRUE	3	12	Amp		0.982902	N	83.1404
93	H9	FALSE	T+N9	b-actin	UNKNOWN	SYBR	None							17.2569	17.2252	0.0306235						TRUE	0.143446	TRUE	3	12	Amp		0.978697	N	83.1037
Analysis Type	Singleplex
Endogenous Control	b-actin
RQ Min/Max Confidence Level	95.0
Reference Sample	CON8

## Sheet: Melt Curve Result
Block Type	96-Well 0.2-mL Block
Calibration Background is expired	No
Calibration Background performed on	06-11-2024
Calibration Pure Dye ABY is expired	No
Calibration Pure Dye ABY performed on	06-11-2024
Calibration Pure Dye CY5 is expired	No
Calibration Pure Dye CY5 performed on	06-11-2024
Calibration Pure Dye FAM is expired	No
Calibration Pure Dye FAM performed on	06-11-2024
Calibration Pure Dye JUN is expired	No
Calibration Pure Dye JUN performed on	06-11-2024
Calibration Pure Dye MUSTANG PURPLE is expired	No
Calibration Pure Dye MUSTANG PURPLE performed on	06-11-2024
Calibration Pure Dye NED is expired	No
Calibration Pure Dye NED performed on	06-11-2024
Calibration Pure Dye ROX is expired	No
Calibration Pure Dye ROX performed on	06-11-2024
Calibration Pure Dye SYBR is expired	No
Calibration Pure Dye SYBR performed on	06-11-2024
Calibration Pure Dye TAMRA is expired	No
Calibration Pure Dye TAMRA performed on	06-11-2024
Calibration Pure Dye VIC is expired	No
Calibration Pure Dye VIC performed on	06-11-2024
Calibration ROI is expired	No
Calibration ROI performed on	06-11-2024
Calibration Uniformity is expired	No
Calibration Uniformity performed on	06-11-2024
Chemistry	SYBR_GREEN
Date Created	2024-10-14 21:29:54 PM GMT+08:00
Experiment Barcode
Experiment Comment
Experiment File Name	D:\实验数据\PCR\HGHF\血\New Folder\2024-08-02_wgl.eds
Experiment Name	2024-08-02_wgl
Experiment Run End Time	2024-08-02 12:01:32 PM GMT+08:00
Experiment Type	Comparative Cт (ΔΔCт)
Instrument Name	2725213136
Instrument Serial Number	2725213136
Instrument Type	QuantStudio™ 5 System
Passive Reference	ROX
Post-read Stage/Step
Pre-read Stage/Step
Quantification Cycle Method	Ct
Signal Smoothing On	true
Stage where Melt Analysis is performed	Stage3
Stage/ Cycle where Ct Analysis is performed	Stage2, Step2
User Name
Well	Well Position	Sample	Target Name	Tm	Melt Peak Height
1	A1	CON7	serpinb2	80.0371	18007.9
2	A2	CON7	serpinb2	81.363	13921.4
4	A4	T+N7	serpinb2	81.5173	18351.1
5	A5	T+N7	serpinb2	81.5183	14734.1
6	A6	T+N7	serpinb2	81.6657	18514.7
7	A7	CON7	b-actin	83.4352	19715.7
8	A8	CON7	b-actin	83.4352	21413.7
9	A9	CON7	b-actin	83.2509	20785.2
13	B1	CON8	serpinb2	81.363	14936.3
14	B2	CON8	serpinb2	81.2156	11476.3
15	B3	CON8	serpinb2	81.3699	12200.6
16	B4	T+N10	serpinb2	81.5173	16619.4
17	B5	T+N10	serpinb2	80.7814	4524.55
19	B7	CON8	b-actin	83.2878	18605.9
20	B8	CON8	b-actin	83.2878	18708
21	B9	CON8	b-actin	83.2509	19433.4
25	C1	NAFLD7	serpinb2	79.7424	11515.5
26	C2	NAFLD7	serpinb2	79.8897	16895
27	C3	NAFLD7	serpinb2	81.5173	13288.9
29	C5	CON9	serpinb2	81.2236	14013.5
30	C6	CON9	serpinb2	81.2236	12904.2
31	C7	NAFLD7	b-actin	83.2878	19138.7
32	C8	NAFLD7	b-actin	83.2878	18918.1
33	C9	NAFLD7	b-actin	83.2509	19830.7
37	D1	CON10	serpinb2	80.921	10736.2
38	D2	CON10	serpinb2	80.6264	10885.5
39	D3	CON10	serpinb2	79.7489	12496.4
40	D4	T+N8	serpinb2	81.5173	16468.6
41	D5	T+N8	serpinb2	81.6657	16557
43	D7	CON10	b-actin	83.1404	16774.6
44	D8	CON10	b-actin	83.1404	16396.8
45	D9	CON10	b-actin	83.1037	17914.6
49	E1	NAFLD8	serpinb2	81.2156	12977.3
50	E2	NAFLD8	serpinb2	81.363	11834.5
52	E4	NAFLD10	serpinb2	81.3699	14768.6
53	E5	NAFLD10	serpinb2	81.2236	16415.7
54	E6	NAFLD10	serpinb2	81.2236	13625.4
55	E7	NAFLD8	b-actin	83.1404	16575.9
56	E8	NAFLD8	b-actin	83.1404	16586.8
57	E9	NAFLD8	b-actin	83.1037	19248.8
62	F2	NAFLD9	serpinb2	81.0683	11273.1
63	F3	NAFLD9	serpinb2	80.4857	13126.7
64	F4	T+N9	serpinb2	81.0752	11334.5
65	F5	T+N9	serpinb2	79.7498	16592.4
66	F6	T+N9	serpinb2	81.371	12962.3
67	F7	NAFLD9	b-actin	82.993	16319
68	F8	NAFLD9	b-actin	83.1404	15681.8
69	F9	NAFLD9	b-actin	83.1037	17608.8
73	G1	T+N7	b-actin	82.9835	16124.1
74	G2	T+N7	b-actin	82.9835	16610.8
75	G3	T+N7	b-actin	83.1384	17320
76	G4	T+N10	b-actin	83.1384	17550.9
77	G5	T+N10	b-actin	83.1395	17371.9
78	G6	T+N10	b-actin	83.1395	17016.6
79	G7	CON9	b-actin	83.1404	14893.1
80	G8	CON9	b-actin	83.1404	17122.3
81	G9	CON9	b-actin	83.1037	17205.4
85	H1	T+N8	b-actin	82.9835	16193.7
86	H2	T+N8	b-actin	82.9835	16096.5
87	H3	T+N8	b-actin	83.1384	17854.2
88	H4	NAFLD10	b-actin	82.991	22202.7
89	H5	NAFLD10	b-actin	83.1395	15366.4
90	H6	NAFLD10	b-actin	82.9921	14769
91	H7	T+N9	b-actin	83.1404	16557
92	H8	T+N9	b-actin	83.1404	17103.3
93	H9	T+N9	b-actin	83.1037	17885.2
