# Supplementary material for: Identification of biomarkers for the diagnosis of type 2 diabetes mellitus with metabolic associated fatty liver disease by bioinformatics analysis and experimental validation
Source: Front Endocrinol (Lausanne). 2025 Jan 28;16:1512503. doi: 10.3389/fendo.2025.1512503 (PMC11810736; doi:10.3389/fendo.2025.1512503)
Supplement: Supplementary file 11 [file Table9.xls]

## Sheet: Results
Block Type	96-Well 0.2-mL Block
Calibration Background is expired	No
Calibration Background performed on	06-11-2024
Calibration Pure Dye ABY is expired	No
Calibration Pure Dye ABY performed on	06-11-2024
Calibration Pure Dye CY5 is expired	No
Calibration Pure Dye CY5 performed on	06-11-2024
Calibration Pure Dye FAM is expired	No
Calibration Pure Dye FAM performed on	06-11-2024
Calibration Pure Dye JUN is expired	No
Calibration Pure Dye JUN performed on	06-11-2024
Calibration Pure Dye MUSTANG PURPLE is expired	No
Calibration Pure Dye MUSTANG PURPLE performed on	06-11-2024
Calibration Pure Dye NED is expired	No
Calibration Pure Dye NED performed on	06-11-2024
Calibration Pure Dye ROX is expired	No
Calibration Pure Dye ROX performed on	06-11-2024
Calibration Pure Dye SYBR is expired	No
Calibration Pure Dye SYBR performed on	06-11-2024
Calibration Pure Dye TAMRA is expired	No
Calibration Pure Dye TAMRA performed on	06-11-2024
Calibration Pure Dye VIC is expired	No
Calibration Pure Dye VIC performed on	06-11-2024
Calibration ROI is expired	No
Calibration ROI performed on	06-11-2024
Calibration Uniformity is expired	No
Calibration Uniformity performed on	06-11-2024
Chemistry	SYBR_GREEN
Date Created	2024-10-14 22:25:25 PM GMT+08:00
Experiment Barcode
Experiment Comment
Experiment File Name	D:\实验数据\PCR\HGHF\细胞\2024-08-02_T10.eds
Experiment Name	2024-08-02_T10
Experiment Run End Time	2024-08-02 13:38:35 PM GMT+08:00
Experiment Type	Comparative Cт (ΔΔCт)
Instrument Name	2725213136
Instrument Serial Number	2725213136
Instrument Type	QuantStudio™ 5 System
Passive Reference	ROX
Post-read Stage/Step
Pre-read Stage/Step
Quantification Cycle Method	Ct
Signal Smoothing On	true
Stage where Melt Analysis is performed	Stage3
Stage/ Cycle where Ct Analysis is performed	Stage2, Step2
User Name
Well	Well Position	Omit	Sample Name	Target Name	Task	Reporter	Quencher	Quantity	Quantity Mean	Quantity SD	RQ	RQ Min	RQ Max	CT	Ct Mean	Ct SD	Delta Ct	Delta Ct Mean	Delta Ct SD	Delta Ct SE	Delta Delta Ct	Automatic Ct Threshold	Ct Threshold	Automatic Baseline	Baseline Start	Baseline End	Amp Status	Comments	Cq Conf	Tm1	Tm2	Tm3	Tm4
1	A1	FALSE	NAFLD9	T10	UNKNOWN	SYBR	None				2.79584	2.24217	3.48623	26.8732	26.9845	0.127218		7.41451	0.198621	0.114674	-1.48328	TRUE	0.125815	TRUE	3	22	Amp		0.982052	82.9268
2	A2	FALSE	NAFLD9	T10	UNKNOWN	SYBR	None				2.79584	2.24217	3.48623	27.1232	26.9845	0.127218		7.41451	0.198621	0.114674	-1.48328	TRUE	0.125815	TRUE	3	22	Amp		0.986152	82.9268
3	A3	FALSE	NAFLD9	T10	UNKNOWN	SYBR	None				2.79584	2.24217	3.48623	26.9572	26.9845	0.127218		7.41451	0.198621	0.114674	-1.48328	TRUE	0.125815	TRUE	3	22	Amp		0.991453	82.9312
4	A4	FALSE	NAFLD8	T10	UNKNOWN	SYBR	None				1.28848	1.09941	1.51006	24.2847	24.3309	0.138229		8.53213	0.14282	0.082457	-0.365665	TRUE	0.125815	TRUE	3	19	Amp		0.972936	82.7852
5	A5	FALSE	NAFLD8	T10	UNKNOWN	SYBR	None				1.28848	1.09941	1.51006	24.4863	24.3309	0.138229		8.53213	0.14282	0.082457	-0.365665	TRUE	0.125815	TRUE	3	20	Amp		0.969605	82.9326
6	A6	FALSE	NAFLD8	T10	UNKNOWN	SYBR	None				1.28848	1.09941	1.51006	24.2217	24.3309	0.138229		8.53213	0.14282	0.082457	-0.365665	TRUE	0.125815	TRUE	3	19	Amp		0.966039	82.9326
7	A7	FALSE	NAFLD9	ACTIN	UNKNOWN	SYBR	None							19.5592	19.57	0.152531						TRUE	0.160141	TRUE	3	14	Amp		0.979276	82.7872
8	A8	FALSE	NAFLD9	ACTIN	UNKNOWN	SYBR	None							19.4232	19.57	0.152531						TRUE	0.160141	TRUE	3	14	Amp		0.985254	82.7872
9	A9	FALSE	NAFLD9	ACTIN	UNKNOWN	SYBR	None							19.7277	19.57	0.152531						TRUE	0.160141	TRUE	3	15	Amp		0.985342	82.9101
13	B1	FALSE	CON7	T10	UNKNOWN	SYBR	None				1	0.722928	1.38326	27.5742	27.5203	0.17817		8.8978	0.292004	0.168588	0	TRUE	0.125815	TRUE	3	23	Amp		0.985865	82.7807
14	B2	FALSE	CON7	T10	UNKNOWN	SYBR	None				1	0.722928	1.38326	27.3214	27.5203	0.17817		8.8978	0.292004	0.168588	0	TRUE	0.125815	TRUE	3	22	Amp		0.986721	82.7807
15	B3	FALSE	CON7	T10	UNKNOWN	SYBR	None				1	0.722928	1.38326	27.6652	27.5203	0.17817		8.8978	0.292004	0.168588	0	TRUE	0.125815	TRUE	3	23	Amp		0.990377	82.7852
16	B4	FALSE	NAFLD7	T10	UNKNOWN	SYBR	None				2.16307	1.66931	2.80287	24.4147	24.6675	0.232661		7.78472	0.233206	0.134641	-1.11308	TRUE	0.125815	TRUE	3	20	Amp		0.988585	82.7852
17	B5	FALSE	NAFLD7	T10	UNKNOWN	SYBR	None				2.16307	1.66931	2.80287	24.8726	24.6675	0.232661		7.78472	0.233206	0.134641	-1.11308	TRUE	0.125815	TRUE	3	20	Amp		0.98694	82.9326
18	B6	FALSE	NAFLD7	T10	UNKNOWN	SYBR	None				2.16307	1.66931	2.80287	24.7153	24.6675	0.232661		7.78472	0.233206	0.134641	-1.11308	TRUE	0.125815	TRUE	3	20	Amp		0.988658	82.9326
19	B7	FALSE	CON7	ACTIN	UNKNOWN	SYBR	None							18.8853	18.6225	0.231348						TRUE	0.160141	TRUE	3	14	Amp		0.993739	82.6411
20	B8	FALSE	CON7	ACTIN	UNKNOWN	SYBR	None							18.4495	18.6225	0.231348						TRUE	0.160141	TRUE	3	14	Amp		0.989594	82.6411
21	B9	FALSE	CON7	ACTIN	UNKNOWN	SYBR	None							18.5327	18.6225	0.231348						TRUE	0.160141	TRUE	3	13	Amp		0.988528	82.4724
25	C1	FALSE	CON8	T10	UNKNOWN	SYBR	None				0.0686505	0.0286012	0.16478	31.8013	31.5255	0.390171		12.7624	0.415193	0.293586	3.86459	TRUE	0.125815	TRUE	3	26	Amp		0.98529	82.7807
27	C3	FALSE	CON8	T10	UNKNOWN	SYBR	None				0.0686505	0.0286012	0.16478	31.2496	31.5255	0.390171		12.7624	0.415193	0.293586	3.86459	TRUE	0.125815	TRUE	3	26	Amp		0.987417	82.7852
28	C4	FALSE	T+N9	T10	UNKNOWN	SYBR	None				8.4039	7.78454	9.07255	22.8942	22.8524	0.0511898		5.82674	0.0689015	0.0397803	-3.07106	TRUE	0.125815	TRUE	3	18	Amp		0.984785	82.7852
29	C5	FALSE	T+N9	T10	UNKNOWN	SYBR	None				8.4039	7.78454	9.07255	22.7953	22.8524	0.0511898		5.82674	0.0689015	0.0397803	-3.07106	TRUE	0.125815	TRUE	3	18	Amp		0.981826	82.7865
30	C6	FALSE	T+N9	T10	UNKNOWN	SYBR	None				8.4039	7.78454	9.07255	22.8676	22.8524	0.0511898		5.82674	0.0689015	0.0397803	-3.07106	TRUE	0.125815	TRUE	3	17	Amp		0.990204	82.7865
32	C8	FALSE	CON8	ACTIN	UNKNOWN	SYBR	None							18.8635	18.7631	0.141957						TRUE	0.160141	TRUE	3	13	Amp		0.981596	82.2029
33	C9	FALSE	CON8	ACTIN	UNKNOWN	SYBR	None							18.6627	18.7631	0.141957						TRUE	0.160141	TRUE	3	14	Amp		0.985472	82.4724
37	D1	FALSE	T+N7	T10	UNKNOWN	SYBR	None				6.7638	6.01204	7.60955	23.5514	23.4419	0.103128		6.13996	0.106039	0.0612216	-2.75783	TRUE	0.125815	TRUE	3	19	Amp		0.988858	82.6347
38	D2	FALSE	T+N7	T10	UNKNOWN	SYBR	None				6.7638	6.01204	7.60955	23.4278	23.4419	0.103128		6.13996	0.106039	0.0612216	-2.75783	TRUE	0.125815	TRUE	3	19	Amp		0.993863	82.6347
39	D3	FALSE	T+N7	T10	UNKNOWN	SYBR	None				6.7638	6.01204	7.60955	23.3465	23.4419	0.103128		6.13996	0.106039	0.0612216	-2.75783	TRUE	0.125815	TRUE	3	19	Amp		0.990413	82.7852
40	D4	FALSE	T+N10	T10	UNKNOWN	SYBR	None				7.47589	5.16057	10.83	23.4731	23.4883	0.0215617		5.99555	0.29062	0.16802	-2.90224	TRUE	0.125815	TRUE	3	18	Amp		0.984951	82.6391
42	D6	FALSE	T+N10	T10	UNKNOWN	SYBR	None				7.47589	5.16057	10.83	23.5036	23.4883	0.0215617		5.99555	0.29062	0.16802	-2.90224	TRUE	0.125815	TRUE	3	18	Amp		0.986128	82.6404
43	D7	FALSE	T+N7	ACTIN	UNKNOWN	SYBR	None							17.2752	17.3019	0.0246747						TRUE	0.160141	TRUE	3	12	Amp		0.983205	82.7872
44	D8	FALSE	T+N7	ACTIN	UNKNOWN	SYBR	None							17.3239	17.3019	0.0246747						TRUE	0.160141	TRUE	3	12	Amp		0.98618	82.6411
45	D9	FALSE	T+N7	ACTIN	UNKNOWN	SYBR	None							17.3067	17.3019	0.0246747						TRUE	0.160141	TRUE	3	13	Amp		0.984175	82.7642
49	E1	FALSE	NAFLD10	T10	UNKNOWN	SYBR	None				8.37804	7.54791	9.29946	21.9106	21.8795	0.028352		5.83118	0.093909	0.0542184	-3.06661	TRUE	0.125815	TRUE	3	17	Amp		0.991404	82.6347
50	E2	FALSE	NAFLD10	T10	UNKNOWN	SYBR	None				8.37804	7.54791	9.29946	21.8552	21.8795	0.028352		5.83118	0.093909	0.0542184	-3.06661	TRUE	0.125815	TRUE	3	16	Amp		0.98848	82.6347
51	E3	FALSE	NAFLD10	T10	UNKNOWN	SYBR	None				8.37804	7.54791	9.29946	21.8726	21.8795	0.028352		5.83118	0.093909	0.0542184	-3.06661	TRUE	0.125815	TRUE	3	17	Amp		0.991173	82.7852
52	E4	FALSE	CON9	T10	UNKNOWN	SYBR	None				0.787131	0.426727	1.45193	25.0161	25.2924	0.390718		9.24312	0.393413	0.277551	0.345324	TRUE	0.125815	TRUE	3	20	Amp		0.975719	82.201
54	E6	FALSE	CON9	T10	UNKNOWN	SYBR	None				0.787131	0.426727	1.45193	25.5687	25.2924	0.390718		9.24312	0.393413	0.277551	0.345324	TRUE	0.125815	TRUE	3	20	Amp		0.96971	82.4944
55	E7	FALSE	NAFLD10	ACTIN	UNKNOWN	SYBR	None							16.016	16.0483	0.0895269						TRUE	0.160141	TRUE	3	11	Amp		0.97952	82.6411
56	E8	FALSE	NAFLD10	ACTIN	UNKNOWN	SYBR	None							16.1495	16.0483	0.0895269						TRUE	0.160141	TRUE	3	12	Amp		0.987037	82.7872
57	E9	FALSE	NAFLD10	ACTIN	UNKNOWN	SYBR	None							15.9794	16.0483	0.0895269						TRUE	0.160141	TRUE	3	11	Amp		0.989417	82.7642
61	F1	FALSE	T+N8	T10	UNKNOWN	SYBR	None				18.0457	15.7802	20.6366	23.2479	23.1934	0.0479419		4.72421	0.12074	0.0697092	-4.17359	TRUE	0.125815	TRUE	3	18	Amp		0.977131	82.6347
62	F2	FALSE	T+N8	T10	UNKNOWN	SYBR	None				18.0457	15.7802	20.6366	23.1577	23.1934	0.0479419		4.72421	0.12074	0.0697092	-4.17359	TRUE	0.125815	TRUE	3	18	Amp		0.985163	82.6347
63	F3	FALSE	T+N8	T10	UNKNOWN	SYBR	None				18.0457	15.7802	20.6366	23.1747	23.1934	0.0479419		4.72421	0.12074	0.0697092	-4.17359	TRUE	0.125815	TRUE	3	19	Amp		0.98709	82.7852
64	F4	FALSE	CON10	T10	UNKNOWN	SYBR	None				1.25732	0.811341	1.94843	25.6526	26.006	0.386822		8.56745	0.394245	0.227617	-0.330348	TRUE	0.125815	TRUE	3	19	Amp		0.988228	82.6391
65	F5	FALSE	CON10	T10	UNKNOWN	SYBR	None				1.25732	0.811341	1.94843	26.4192	26.006	0.386822		8.56745	0.394245	0.227617	-0.330348	TRUE	0.125815	TRUE	3	22	Amp		0.98925	82.7865
66	F6	FALSE	CON10	T10	UNKNOWN	SYBR	None				1.25732	0.811341	1.94843	25.9463	26.006	0.386822		8.56745	0.394245	0.227617	-0.330348	TRUE	0.125815	TRUE	3	21	Amp		0.990482	82.6404
67	F7	FALSE	T+N8	ACTIN	UNKNOWN	SYBR	None							18.3538	18.4692	0.110814						TRUE	0.160141	TRUE	3	13	Amp		0.982861	82.6411
68	F8	FALSE	T+N8	ACTIN	UNKNOWN	SYBR	None							18.5748	18.4692	0.110814						TRUE	0.160141	TRUE	3	13	Amp		0.986074	82.6411
69	F9	FALSE	T+N8	ACTIN	UNKNOWN	SYBR	None							18.4792	18.4692	0.110814						TRUE	0.160141	TRUE	3	13	Amp		0.984976	82.6183
73	G1	FALSE	NAFLD8	ACTIN	UNKNOWN	SYBR	None							15.8369	15.7988	0.0359182						TRUE	0.160141	TRUE	3	11	Amp		0.985895	82.6347
74	G2	FALSE	NAFLD8	ACTIN	UNKNOWN	SYBR	None							15.794	15.7988	0.0359182						TRUE	0.160141	TRUE	3	11	Amp		0.982298	82.6347
75	G3	FALSE	NAFLD8	ACTIN	UNKNOWN	SYBR	None							15.7655	15.7988	0.0359182						TRUE	0.160141	TRUE	3	11	Amp		0.979959	82.7852
76	G4	FALSE	NAFLD7	ACTIN	UNKNOWN	SYBR	None							16.8678	16.8828	0.0159305						TRUE	0.160141	TRUE	3	11	Amp		0.986355	82.7852
77	G5	FALSE	NAFLD7	ACTIN	UNKNOWN	SYBR	None							16.8811	16.8828	0.0159305						TRUE	0.160141	TRUE	3	11	Amp		0.984852	82.7865
78	G6	FALSE	NAFLD7	ACTIN	UNKNOWN	SYBR	None							16.8995	16.8828	0.0159305						TRUE	0.160141	TRUE	3	11	Amp		0.987541	82.7865
79	G7	FALSE	T+N9	ACTIN	UNKNOWN	SYBR	None							17.0789	17.0256	0.0461197						TRUE	0.160141	TRUE	3	12	Amp		0.988585	82.7872
80	G8	FALSE	T+N9	ACTIN	UNKNOWN	SYBR	None							16.999	17.0256	0.0461197						TRUE	0.160141	TRUE	3	12	Amp		0.982069	82.7872
81	G9	FALSE	T+N9	ACTIN	UNKNOWN	SYBR	None							16.999	17.0256	0.0461197						TRUE	0.160141	TRUE	3	12	Amp		0.98816	82.7642
85	H1	FALSE	T+N10	ACTIN	UNKNOWN	SYBR	None							17.4245	17.4928	0.289819						TRUE	0.160141	TRUE	3	12	Amp		0.980668	82.6347
86	H2	FALSE	T+N10	ACTIN	UNKNOWN	SYBR	None							17.2432	17.4928	0.289819						TRUE	0.160141	TRUE	3	12	Amp		0.982539	82.6347
87	H3	FALSE	T+N10	ACTIN	UNKNOWN	SYBR	None							17.8106	17.4928	0.289819						TRUE	0.160141	TRUE	3	13	Amp		0.987229	82.7852
88	H4	FALSE	CON9	ACTIN	UNKNOWN	SYBR	None							16.01	16.0493	0.0459694						TRUE	0.160141	TRUE	3	11	Amp		0.973531	82.7852
89	H5	FALSE	CON9	ACTIN	UNKNOWN	SYBR	None							16.0998	16.0493	0.0459694						TRUE	0.160141	TRUE	3	11	Amp		0.980606	82.7865
90	H6	FALSE	CON9	ACTIN	UNKNOWN	SYBR	None							16.0381	16.0493	0.0459694						TRUE	0.160141	TRUE	3	11	Amp		0.978516	82.7865
91	H7	FALSE	CON10	ACTIN	UNKNOWN	SYBR	None							17.5236	17.4386	0.0761424						TRUE	0.160141	TRUE	3	12	Amp		0.984568	82.7872
92	H8	FALSE	CON10	ACTIN	UNKNOWN	SYBR	None							17.3767	17.4386	0.0761424						TRUE	0.160141	TRUE	3	12	Amp		0.985899	82.7872
93	H9	FALSE	CON10	ACTIN	UNKNOWN	SYBR	None							17.4155	17.4386	0.0761424						TRUE	0.160141	TRUE	3	12	Amp		0.981417	82.7642
Analysis Type	Singleplex
Endogenous Control	ACTIN
RQ Min/Max Confidence Level	95.0
Reference Sample	CON7

## Sheet: Melt Curve Result
Block Type	96-Well 0.2-mL Block
Calibration Background is expired	No
Calibration Background performed on	06-11-2024
Calibration Pure Dye ABY is expired	No
Calibration Pure Dye ABY performed on	06-11-2024
Calibration Pure Dye CY5 is expired	No
Calibration Pure Dye CY5 performed on	06-11-2024
Calibration Pure Dye FAM is expired	No
Calibration Pure Dye FAM performed on	06-11-2024
Calibration Pure Dye JUN is expired	No
Calibration Pure Dye JUN performed on	06-11-2024
Calibration Pure Dye MUSTANG PURPLE is expired	No
Calibration Pure Dye MUSTANG PURPLE performed on	06-11-2024
Calibration Pure Dye NED is expired	No
Calibration Pure Dye NED performed on	06-11-2024
Calibration Pure Dye ROX is expired	No
Calibration Pure Dye ROX performed on	06-11-2024
Calibration Pure Dye SYBR is expired	No
Calibration Pure Dye SYBR performed on	06-11-2024
Calibration Pure Dye TAMRA is expired	No
Calibration Pure Dye TAMRA performed on	06-11-2024
Calibration Pure Dye VIC is expired	No
Calibration Pure Dye VIC performed on	06-11-2024
Calibration ROI is expired	No
Calibration ROI performed on	06-11-2024
Calibration Uniformity is expired	No
Calibration Uniformity performed on	06-11-2024
Chemistry	SYBR_GREEN
Date Created	2024-10-14 22:25:25 PM GMT+08:00
Experiment Barcode
Experiment Comment
Experiment File Name	D:\实验数据\PCR\HGHF\细胞\2024-08-02_T10.eds
Experiment Name	2024-08-02_T10
Experiment Run End Time	2024-08-02 13:38:35 PM GMT+08:00
Experiment Type	Comparative Cт (ΔΔCт)
Instrument Name	2725213136
Instrument Serial Number	2725213136
Instrument Type	QuantStudio™ 5 System
Passive Reference	ROX
Post-read Stage/Step
Pre-read Stage/Step
Quantification Cycle Method	Ct
Signal Smoothing On	true
Stage where Melt Analysis is performed	Stage3
Stage/ Cycle where Ct Analysis is performed	Stage2, Step2
User Name
Well	Well Position	Sample	Target Name	Tm	Melt Peak Height
1	A1	NAFLD9	T10	82.9268	16606.8
2	A2	NAFLD9	T10	82.9268	16945.5
3	A3	NAFLD9	T10	82.9312	16791.1
4	A4	NAFLD8	T10	82.7852	15959.9
5	A5	NAFLD8	T10	82.9326	17623.6
6	A6	NAFLD8	T10	82.9326	18480.8
7	A7	NAFLD9	ACTIN	82.7872	17988.9
8	A8	NAFLD9	ACTIN	82.7872	20326.5
9	A9	NAFLD9	ACTIN	82.9101	19880.4
13	B1	CON7	T10	82.7807	13078.2
14	B2	CON7	T10	82.7807	13918.8
15	B3	CON7	T10	82.7852	13419.8
16	B4	NAFLD7	T10	82.7852	15392.2
17	B5	NAFLD7	T10	82.9326	19488.5
18	B6	NAFLD7	T10	82.9326	16049.3
19	B7	CON7	ACTIN	82.6411	16476.8
20	B8	CON7	ACTIN	82.6411	17483
21	B9	CON7	ACTIN	82.4724	19451.2
25	C1	CON8	T10	82.7807	13830.7
27	C3	CON8	T10	82.7852	12026.3
28	C4	T+N9	T10	82.7852	16003.9
29	C5	T+N9	T10	82.7865	18565
30	C6	T+N9	T10	82.7865	18629.9
32	C8	CON8	ACTIN	82.2029	17695.6
33	C9	CON8	ACTIN	82.4724	16700.8
37	D1	T+N7	T10	82.6347	12522.6
38	D2	T+N7	T10	82.6347	13844.9
39	D3	T+N7	T10	82.7852	15694.7
40	D4	T+N10	T10	82.6391	13400.8
42	D6	T+N10	T10	82.6404	14924
43	D7	T+N7	ACTIN	82.7872	16284.3
44	D8	T+N7	ACTIN	82.6411	15947.1
45	D9	T+N7	ACTIN	82.7642	17746.9
49	E1	NAFLD10	T10	82.6347	13449.6
50	E2	NAFLD10	T10	82.6347	12703.1
51	E3	NAFLD10	T10	82.7852	13911
52	E4	CON9	T10	82.201	3596.26
54	E6	CON9	T10	82.4944	11226.4
55	E7	NAFLD10	ACTIN	82.6411	14393.5
56	E8	NAFLD10	ACTIN	82.7872	19584.7
57	E9	NAFLD10	ACTIN	82.7642	15780.5
61	F1	T+N8	T10	82.6347	15497.7
62	F2	T+N8	T10	82.6347	14445.6
63	F3	T+N8	T10	82.7852	16992
64	F4	CON10	T10	82.6391	13138.5
65	F5	CON10	T10	82.7865	17112.9
66	F6	CON10	T10	82.6404	15909
67	F7	T+N8	ACTIN	82.6411	13594.9
68	F8	T+N8	ACTIN	82.6411	16511
69	F9	T+N8	ACTIN	82.6183	15587.6
73	G1	NAFLD8	ACTIN	82.6347	14755.4
74	G2	NAFLD8	ACTIN	82.6347	14414.6
75	G3	NAFLD8	ACTIN	82.7852	15923.6
76	G4	NAFLD7	ACTIN	82.7852	16693.8
77	G5	NAFLD7	ACTIN	82.7865	17643.7
78	G6	NAFLD7	ACTIN	82.7865	15161.6
79	G7	T+N9	ACTIN	82.7872	17011.2
80	G8	T+N9	ACTIN	82.7872	18139.9
81	G9	T+N9	ACTIN	82.7642	16693.2
85	H1	T+N10	ACTIN	82.6347	14568
86	H2	T+N10	ACTIN	82.6347	13596.7
87	H3	T+N10	ACTIN	82.7852	15938.5
88	H4	CON9	ACTIN	82.7852	19381.9
89	H5	CON9	ACTIN	82.7865	16310.1
90	H6	CON9	ACTIN	82.7865	17032.9
91	H7	CON10	ACTIN	82.7872	15955.7
92	H8	CON10	ACTIN	82.7872	16178.4
93	H9	CON10	ACTIN	82.7642	15858.8
