# Supplementary material for: Identification of biomarkers for the diagnosis of type 2 diabetes mellitus with metabolic associated fatty liver disease by bioinformatics analysis and experimental validation
Source: Front Endocrinol (Lausanne). 2025 Jan 28;16:1512503. doi: 10.3389/fendo.2025.1512503 (PMC11810736; doi:10.3389/fendo.2025.1512503)
Supplement: Supplementary file 12 [file Table10.xls]

## Sheet: Results
Block Type	96-Well 0.2-mL Block
Calibration Background is expired	No
Calibration Background performed on	06-11-2024
Calibration Pure Dye ABY is expired	No
Calibration Pure Dye ABY performed on	06-11-2024
Calibration Pure Dye CY5 is expired	No
Calibration Pure Dye CY5 performed on	06-11-2024
Calibration Pure Dye FAM is expired	No
Calibration Pure Dye FAM performed on	06-11-2024
Calibration Pure Dye JUN is expired	No
Calibration Pure Dye JUN performed on	06-11-2024
Calibration Pure Dye MUSTANG PURPLE is expired	No
Calibration Pure Dye MUSTANG PURPLE performed on	06-11-2024
Calibration Pure Dye NED is expired	No
Calibration Pure Dye NED performed on	06-11-2024
Calibration Pure Dye ROX is expired	No
Calibration Pure Dye ROX performed on	06-11-2024
Calibration Pure Dye SYBR is expired	No
Calibration Pure Dye SYBR performed on	06-11-2024
Calibration Pure Dye TAMRA is expired	No
Calibration Pure Dye TAMRA performed on	06-11-2024
Calibration Pure Dye VIC is expired	No
Calibration Pure Dye VIC performed on	06-11-2024
Calibration ROI is expired	No
Calibration ROI performed on	06-11-2024
Calibration Uniformity is expired	No
Calibration Uniformity performed on	06-11-2024
Chemistry	SYBR_GREEN
Date Created	2024-10-15 10:51:57 AM GMT+08:00
Experiment Barcode
Experiment Comment
Experiment File Name	D:\实验数据\PCR\HGHF\血\New Folder\2024-08-02_T1A.eds
Experiment Name	2024-08-02_T1A
Experiment Run End Time	2024-08-02 15:15:26 PM GMT+08:00
Experiment Type	Comparative Cт (ΔΔCт)
Instrument Name	2725213136
Instrument Serial Number	2725213136
Instrument Type	QuantStudio™ 5 System
Passive Reference	ROX
Post-read Stage/Step
Pre-read Stage/Step
Quantification Cycle Method	Ct
Signal Smoothing On	true
Stage where Melt Analysis is performed	Stage3
Stage/ Cycle where Ct Analysis is performed	Stage2, Step2
User Name
Well	Well Position	Omit	Sample Name	Target Name	Task	Reporter	Quencher	Quantity	Quantity Mean	Quantity SD	RQ	RQ Min	RQ Max	CT	Ct Mean	Ct SD	Delta Ct	Delta Ct Mean	Delta Ct SD	Delta Ct SE	Delta Delta Ct	Automatic Ct Threshold	Ct Threshold	Automatic Baseline	Baseline Start	Baseline End	Amp Status	Comments	Cq Conf	HIGHSD	PRFLOW	Tm1	Tm2	Tm3	Tm4
1	A1	FALSE	NAFLD7	TNFRSF1A	UNKNOWN	SYBR	None				0.50021	0.294491	0.849635	23.2329	23.3183	0.131694		6.06414	0.476805	0.275284	0.999394	TRUE	0.166103	TRUE	3	17	Amp		0.980249	N	N	84.3433
2	A2	FALSE	NAFLD7	TNFRSF1A	UNKNOWN	SYBR	None				0.50021	0.294491	0.849635	23.4699	23.3183	0.131694		6.06414	0.476805	0.275284	0.999394	TRUE	0.166103	TRUE	3	18	Amp		0.988256	N	N	84.4917
3	A3	FALSE	NAFLD7	TNFRSF1A	UNKNOWN	SYBR	None				0.50021	0.294491	0.849635	23.2521	23.3183	0.131694		6.06414	0.476805	0.275284	0.999394	TRUE	0.166103	TRUE	3	17	Amp		0.984905	N	N	84.3512
4	A4	FALSE	NAFLD9	TNFRSF1A	UNKNOWN	SYBR	None				0.775947	0.567939	1.06014	22.5892	22.3191	0.235148		5.43071	0.280866	0.162158	0.36597	TRUE	0.166103	TRUE	3	18	Amp		0.981816	N	N	84.4997
5	A5	FALSE	NAFLD9	TNFRSF1A	UNKNOWN	SYBR	None				0.775947	0.567939	1.06014	22.16	22.3191	0.235148		5.43071	0.280866	0.162158	0.36597	TRUE	0.166103	TRUE	3	17	Amp		0.954452	N	N	84.4979
6	A6	FALSE	NAFLD9	TNFRSF1A	UNKNOWN	SYBR	None				0.775947	0.567939	1.06014	22.2081	22.3191	0.235148		5.43071	0.280866	0.162158	0.36597	TRUE	0.166103	TRUE	3	17	Amp		0.974403	N	N	84.4979
7	A7	FALSE	NAFLD7	ACTIN	UNKNOWN	SYBR	None							17.1489	17.2542	0.458257						TRUE	0.134328	TRUE	3	12	Amp		0.983542	N	N	83.3194
8	A8	FALSE	NAFLD7	ACTIN	UNKNOWN	SYBR	None							17.7559	17.2542	0.458257						TRUE	0.134328	TRUE	3	13	Amp		0.991678	N	N	83.3194
9	A9	FALSE	NAFLD7	ACTIN	UNKNOWN	SYBR	None							16.8577	17.2542	0.458257						TRUE	0.134328	TRUE	3	12	Amp		0.987511	N	N	83.1162
13	B1	FALSE	T+N7	TNFRSF1A	UNKNOWN	SYBR	None				0.268001	0.21395	0.335707	22.6583	22.7515	0.131907		6.96443	0.150268	0.102111	1.89969	TRUE	0.166103	TRUE	3	18	Amp		0.985813	N	N	84.3433
14	B2	FALSE	T+N7	TNFRSF1A	UNKNOWN	SYBR	None				0.268001	0.21395	0.335707	22.8448	22.7515	0.131907		6.96443	0.150268	0.102111	1.89969	TRUE	0.166103	TRUE	3	17	Amp		0.982348	N	N	84.4917
16	B4	FALSE	CON7	TNFRSF1A	UNKNOWN	SYBR	None				1	0.338276	2.95617	21.1284	21.3099	0.174563		5.06474	0.702159	0.49136	0	TRUE	0.166103	TRUE	3	16	Amp		0.972855	N	N	84.2027
17	B5	FALSE	CON7	TNFRSF1A	UNKNOWN	SYBR	None				1	0.338276	2.95617	21.3249	21.3099	0.174563		5.06474	0.702159	0.49136	0	TRUE	0.166103	TRUE	3	16	Amp		0.967218	N	N	84.3494
18	B6	FALSE	CON7	TNFRSF1A	UNKNOWN	SYBR	None				1	0.338276	2.95617	21.4765	21.3099	0.174563		5.06474	0.702159	0.49136	0	TRUE	0.166103	TRUE	3	17	Amp		0.98158	N	N	84.3494
19	B7	FALSE	T+N7	ACTIN	UNKNOWN	SYBR	None							15.8247	15.7871	0.0719798						TRUE	0.134328	TRUE	3	11	Amp		0.981579	N	N	83.3194
20	B8	FALSE	T+N7	ACTIN	UNKNOWN	SYBR	None							15.8325	15.7871	0.0719798						TRUE	0.134328	TRUE	3	11	Amp		0.987456	N	N	83.3194
21	B9	FALSE	T+N7	ACTIN	UNKNOWN	SYBR	None							15.7041	15.7871	0.0719798						TRUE	0.134328	TRUE	3	11	Amp		0.988467	N	N	83.1162
25	C1	FALSE	NAFLD8	TNFRSF1A	UNKNOWN	SYBR	None				0.445402	0.264928	0.748818	24.3123	24.3063	0.00855075		6.23156	0.246351	0.174196	1.16682	TRUE	0.166103	TRUE	3	19	Amp		0.98576	N	N	84.3433
26	C2	FALSE	NAFLD8	TNFRSF1A	UNKNOWN	SYBR	None				0.445402	0.264928	0.748818	24.3002	24.3063	0.00855075		6.23156	0.246351	0.174196	1.16682	TRUE	0.166103	TRUE	3	19	Amp		0.988263	N	N	84.3433
28	C4	FALSE	CON8	TNFRSF1A	UNKNOWN	SYBR	None				0.938444	0.360477	2.44309	22.5261	22.6053	0.212375		5.1564	0.62554	0.433743	0.0916567	TRUE	0.166103	TRUE	3	17	Amp		0.986018	N	N	84.3512
29	C5	FALSE	CON8	TNFRSF1A	UNKNOWN	SYBR	None				0.938444	0.360477	2.44309	22.444	22.6053	0.212375		5.1564	0.62554	0.433743	0.0916567	TRUE	0.166103	TRUE	3	17	Amp		0.983663	N	N	84.3494
30	C6	FALSE	CON8	TNFRSF1A	UNKNOWN	SYBR	None				0.938444	0.360477	2.44309	22.8459	22.6053	0.212375		5.1564	0.62554	0.433743	0.0916567	TRUE	0.166103	TRUE	3	17	Amp		0.991601	N	N	84.3494
32	C8	FALSE	NAFLD8	ACTIN	UNKNOWN	SYBR	None							17.9006	18.0747	0.246202						TRUE	0.134328	TRUE	3	13	Amp		0.986474	N	N	83.3194
33	C9	FALSE	NAFLD8	ACTIN	UNKNOWN	SYBR	None							18.2488	18.0747	0.246202						TRUE	0.134328	TRUE	3	13	Amp		0.99082	N	N	83.1162
37	D1	FALSE	T+N8	TNFRSF1A	UNKNOWN	SYBR	None				0.41812	0.211607	0.826176	22.0535	22.3317	0.430722		6.32275	0.61294	0.353881	1.25801	TRUE	0.166103	TRUE	3	17	Amp		0.915206	N	N	84.1949
38	D2	FALSE	T+N8	TNFRSF1A	UNKNOWN	SYBR	None				0.41812	0.211607	0.826176	22.8278	22.3317	0.430722		6.32275	0.61294	0.353881	1.25801	TRUE	0.166103	TRUE	3	18	Amp		0.989062	N	N	84.3433
39	D3	FALSE	T+N8	TNFRSF1A	UNKNOWN	SYBR	None				0.41812	0.211607	0.826176	22.1138	22.3317	0.430722		6.32275	0.61294	0.353881	1.25801	TRUE	0.166103	TRUE	3	17	Amp		0.97864	N	N	84.3512
40	D4	FALSE	NAFLD10	TNFRSF1A	UNKNOWN	SYBR	None				1.06687	0.771196	1.4759	23.3106	23.2266	0.0830792		4.97136	0.29209	0.168638	-0.0933838	TRUE	0.166103	TRUE	3	19	Amp		0.982602	N	N	84.2027
41	D5	FALSE	NAFLD10	TNFRSF1A	UNKNOWN	SYBR	None				1.06687	0.771196	1.4759	23.2247	23.2266	0.0830792		4.97136	0.29209	0.168638	-0.0933838	TRUE	0.166103	TRUE	3	18	Amp		0.98912	N	N	84.201
42	D6	FALSE	NAFLD10	TNFRSF1A	UNKNOWN	SYBR	None				1.06687	0.771196	1.4759	23.1445	23.2266	0.0830792		4.97136	0.29209	0.168638	-0.0933838	TRUE	0.166103	TRUE	3	18	Amp		0.979475	N	N	84.201
43	D7	FALSE	T+N8	ACTIN	UNKNOWN	SYBR	None							16.3847	16.0089	0.436089						TRUE	0.134328	TRUE	3	12	Amp		0.980056	N	N	83.3194
44	D8	FALSE	T+N8	ACTIN	UNKNOWN	SYBR	None							16.1114	16.0089	0.436089						TRUE	0.134328	TRUE	3	11	Amp		0.982882	N	N	83.3194
45	D9	FALSE	T+N8	ACTIN	UNKNOWN	SYBR	None							15.5308	16.0089	0.436089						TRUE	0.134328	TRUE	3	11	Amp		0.969224	N	N	83.1162
49	E1	FALSE	T+N9	TNFRSF1A	UNKNOWN	SYBR	None				0.444947	0.29814	0.664044	23.2352	23.1301	0.0930488		6.23304	0.262254	0.181509	1.16829	TRUE	0.166103	TRUE	3	18	Amp		0.973793	N	N	84.1949
50	E2	FALSE	T+N9	TNFRSF1A	UNKNOWN	SYBR	None				0.444947	0.29814	0.664044	23.0968	23.1301	0.0930488		6.23304	0.262254	0.181509	1.16829	TRUE	0.166103	TRUE	3	18	Amp		0.986149	N	N	84.1949
51	E3	FALSE	T+N9	TNFRSF1A	UNKNOWN	SYBR	None				0.444947	0.29814	0.664044	23.0582	23.1301	0.0930488		6.23304	0.262254	0.181509	1.16829	TRUE	0.166103	TRUE	3	17	Amp		0.983339	N	N	84.3512
52	E4	FALSE	CON9	TNFRSF1A	UNKNOWN	SYBR	None				1.64056	1.07627	2.5007	21.8663	21.7525	0.160859		4.35056	0.310826	0.191094	-0.714186	TRUE	0.166103	TRUE	3	17	Amp		0.991636	N	N	84.2027
54	E6	FALSE	CON9	TNFRSF1A	UNKNOWN	SYBR	None				1.64056	1.07627	2.5007	21.6388	21.7525	0.160859		4.35056	0.310826	0.191094	-0.714186	TRUE	0.166103	TRUE	3	16	Amp		0.989662	N	N	84.201
55	E7	FALSE	T+N9	ACTIN	UNKNOWN	SYBR	None							17.0704	16.897	0.245192						TRUE	0.134328	TRUE	3	12	Amp		0.982357	N	N	83.1709
57	E9	FALSE	T+N9	ACTIN	UNKNOWN	SYBR	None							16.7236	16.897	0.245192						TRUE	0.134328	TRUE	3	12	Amp		0.988543	N	N	83.1162
61	F1	FALSE	T+N10	TNFRSF1A	UNKNOWN	SYBR	None				0.486691	0.429659	0.551294	22.9051	22.9241	0.0188473		6.10366	0.112175	0.0647641	1.03892	TRUE	0.166103	TRUE	3	17	Amp		0.986477	N	N	84.0465
62	F2	FALSE	T+N10	TNFRSF1A	UNKNOWN	SYBR	None				0.486691	0.429659	0.551294	22.9428	22.9241	0.0188473		6.10366	0.112175	0.0647641	1.03892	TRUE	0.166103	TRUE	3	18	Amp		0.989376	N	N	84.1949
63	F3	FALSE	T+N10	TNFRSF1A	UNKNOWN	SYBR	None				0.486691	0.429659	0.551294	22.9244	22.9241	0.0188473		6.10366	0.112175	0.0647641	1.03892	TRUE	0.166103	TRUE	3	18	Amp		0.976339	N	N	84.2027
64	F4	FALSE	CON10	TNFRSF1A	UNKNOWN	SYBR	None				1.14663	0.789566	1.66517	23.0025	22.8095	0.256854		4.86734	0.335793	0.19387	-0.197401	TRUE	0.166103	TRUE	3	18	Amp		0.985415	N	N	84.0542
65	F5	FALSE	CON10	TNFRSF1A	UNKNOWN	SYBR	None				1.14663	0.789566	1.66517	22.518	22.8095	0.256854		4.86734	0.335793	0.19387	-0.197401	TRUE	0.166103	TRUE	3	17	Amp		0.987048	N	N	84.201
66	F6	FALSE	CON10	TNFRSF1A	UNKNOWN	SYBR	None				1.14663	0.789566	1.66517	22.908	22.8095	0.256854		4.86734	0.335793	0.19387	-0.197401	TRUE	0.166103	TRUE	3	18	Amp		0.987293	N	N	84.0525
67	F7	FALSE	T+N10	ACTIN	UNKNOWN	SYBR	None							16.9405	16.8204	0.11058						TRUE	0.134328	TRUE	3	12	Amp		0.980588	N	N	83.1709
68	F8	FALSE	T+N10	ACTIN	UNKNOWN	SYBR	None							16.7979	16.8204	0.11058						TRUE	0.134328	TRUE	3	12	Amp		0.975748	N	N	83.1709
69	F9	FALSE	T+N10	ACTIN	UNKNOWN	SYBR	None							16.7228	16.8204	0.11058						TRUE	0.134328	TRUE	3	12	Amp		0.988263	N	N	83.1162
73	G1	FALSE	NAFLD9	ACTIN	UNKNOWN	SYBR	None							17.0324	16.8884	0.153595						TRUE	0.134328	TRUE	3	12	Amp		0.983118	N	N	83.0075
74	G2	FALSE	NAFLD9	ACTIN	UNKNOWN	SYBR	None							16.7267	16.8884	0.153595						TRUE	0.134328	TRUE	3	11	Amp		0.985142	N	N	83.0075
75	G3	FALSE	NAFLD9	ACTIN	UNKNOWN	SYBR	None							16.9061	16.8884	0.153595						TRUE	0.134328	TRUE	3	12	Amp		0.972503	N	N	83.1634
76	G4	FALSE	CON7	ACTIN	UNKNOWN	SYBR	None							15.7643	16.2452	0.680114						TRUE	0.134328	TRUE	3	11	Amp		0.97934	Y	N	83.1634
77	G5	FALSE	CON7	ACTIN	UNKNOWN	SYBR	None							16.7261	16.2452	0.680114						TRUE	0.134328	TRUE	3	12	Amp		0.983211	Y	N	83.3102
79	G7	FALSE	CON8	ACTIN	UNKNOWN	SYBR	None							17.865	17.4489	0.588385						TRUE	0.134328	TRUE	3	13	Amp		0.990763	Y	N	83.1709
81	G9	FALSE	CON8	ACTIN	UNKNOWN	SYBR	None							17.0329	17.4489	0.588385						TRUE	0.134328	TRUE	3	12	Amp		0.984048	Y	N	83.1162
85	H1	FALSE	NAFLD10	ACTIN	UNKNOWN	SYBR	None							18.364	18.2553	0.280026						TRUE	0.134328	TRUE	3	14	Amp		0.971742	N	N	82.8591
86	H2	FALSE	NAFLD10	ACTIN	UNKNOWN	SYBR	None							18.4647	18.2553	0.280026						TRUE	0.134328	TRUE	3	14	Amp		0.982508	N	N	82.8591
87	H3	FALSE	NAFLD10	ACTIN	UNKNOWN	SYBR	None							17.9372	18.2553	0.280026						TRUE	0.134328	TRUE	3	13	Amp		0.978582	N	N	83.0149
88	H4	FALSE	CON9	ACTIN	UNKNOWN	SYBR	None							17.3735	17.402	0.265965						TRUE	0.134328	TRUE	3	13	Amp		0.979571	N	N	83.0149
89	H5	FALSE	CON9	ACTIN	UNKNOWN	SYBR	None							17.1514	17.402	0.265965						TRUE	0.134328	TRUE	3	13	Amp		0.977072	N	N	82.8648
90	H6	FALSE	CON9	ACTIN	UNKNOWN	SYBR	None							17.681	17.402	0.265965						TRUE	0.134328	TRUE	3	13	Amp		0.984356	N	N	83.0133
91	H7	FALSE	CON10	ACTIN	UNKNOWN	SYBR	None							17.9818	17.9421	0.216294						TRUE	0.134328	TRUE	3	13	Amp		0.990938	N	N	83.0223
92	H8	FALSE	CON10	ACTIN	UNKNOWN	SYBR	None							18.1359	17.9421	0.216294						TRUE	0.134328	TRUE	3	13	Amp		0.980238	N	N	83.0223
93	H9	FALSE	CON10	ACTIN	UNKNOWN	SYBR	None							17.7088	17.9421	0.216294						TRUE	0.134328	TRUE	3	13	Amp		0.98614	N	N	82.968
Analysis Type	Singleplex
Endogenous Control	ACTIN
RQ Min/Max Confidence Level	95.0
Reference Sample	CON7

## Sheet: Melt Curve Result
Block Type	96-Well 0.2-mL Block
Calibration Background is expired	No
Calibration Background performed on	06-11-2024
Calibration Pure Dye ABY is expired	No
Calibration Pure Dye ABY performed on	06-11-2024
Calibration Pure Dye CY5 is expired	No
Calibration Pure Dye CY5 performed on	06-11-2024
Calibration Pure Dye FAM is expired	No
Calibration Pure Dye FAM performed on	06-11-2024
Calibration Pure Dye JUN is expired	No
Calibration Pure Dye JUN performed on	06-11-2024
Calibration Pure Dye MUSTANG PURPLE is expired	No
Calibration Pure Dye MUSTANG PURPLE performed on	06-11-2024
Calibration Pure Dye NED is expired	No
Calibration Pure Dye NED performed on	06-11-2024
Calibration Pure Dye ROX is expired	No
Calibration Pure Dye ROX performed on	06-11-2024
Calibration Pure Dye SYBR is expired	No
Calibration Pure Dye SYBR performed on	06-11-2024
Calibration Pure Dye TAMRA is expired	No
Calibration Pure Dye TAMRA performed on	06-11-2024
Calibration Pure Dye VIC is expired	No
Calibration Pure Dye VIC performed on	06-11-2024
Calibration ROI is expired	No
Calibration ROI performed on	06-11-2024
Calibration Uniformity is expired	No
Calibration Uniformity performed on	06-11-2024
Chemistry	SYBR_GREEN
Date Created	2024-10-15 10:51:58 AM GMT+08:00
Experiment Barcode
Experiment Comment
Experiment File Name	D:\实验数据\PCR\HGHF\血\New Folder\2024-08-02_T1A.eds
Experiment Name	2024-08-02_T1A
Experiment Run End Time	2024-08-02 15:15:26 PM GMT+08:00
Experiment Type	Comparative Cт (ΔΔCт)
Instrument Name	2725213136
Instrument Serial Number	2725213136
Instrument Type	QuantStudio™ 5 System
Passive Reference	ROX
Post-read Stage/Step
Pre-read Stage/Step
Quantification Cycle Method	Ct
Signal Smoothing On	true
Stage where Melt Analysis is performed	Stage3
Stage/ Cycle where Ct Analysis is performed	Stage2, Step2
User Name
Well	Well Position	Sample	Target Name	Tm	Melt Peak Height
1	A1	NAFLD7	TNFRSF1A	84.3433	16072.9
2	A2	NAFLD7	TNFRSF1A	84.4917	15952.6
3	A3	NAFLD7	TNFRSF1A	84.3512	16016.1
4	A4	NAFLD9	TNFRSF1A	84.4997	17766.4
5	A5	NAFLD9	TNFRSF1A	84.4979	16436.5
6	A6	NAFLD9	TNFRSF1A	84.4979	19528
7	A7	NAFLD7	ACTIN	83.3194	18399.8
8	A8	NAFLD7	ACTIN	83.3194	19709.1
9	A9	NAFLD7	ACTIN	83.1162	15931
13	B1	T+N7	TNFRSF1A	84.3433	15401
14	B2	T+N7	TNFRSF1A	84.4917	15407.2
16	B4	CON7	TNFRSF1A	84.2027	16972.5
17	B5	CON7	TNFRSF1A	84.3494	17662.2
18	B6	CON7	TNFRSF1A	84.3494	18283.3
19	B7	T+N7	ACTIN	83.3194	16947.3
20	B8	T+N7	ACTIN	83.3194	18618.6
21	B9	T+N7	ACTIN	83.1162	19218.2
25	C1	NAFLD8	TNFRSF1A	84.3433	15774.3
26	C2	NAFLD8	TNFRSF1A	84.3433	14637.9
28	C4	CON8	TNFRSF1A	84.3512	16297.8
29	C5	CON8	TNFRSF1A	84.3494	18006.1
30	C6	CON8	TNFRSF1A	84.3494	17562.7
32	C8	NAFLD8	ACTIN	83.3194	18216.9
33	C9	NAFLD8	ACTIN	83.1162	18194.2
37	D1	T+N8	TNFRSF1A	84.1949	14011.5
38	D2	T+N8	TNFRSF1A	84.3433	14036.2
39	D3	T+N8	TNFRSF1A	84.3512	16184.3
40	D4	NAFLD10	TNFRSF1A	84.2027	15774.7
41	D5	NAFLD10	TNFRSF1A	84.201	18581.3
42	D6	NAFLD10	TNFRSF1A	84.201	18085.6
43	D7	T+N8	ACTIN	83.3194	30923.9
44	D8	T+N8	ACTIN	83.3194	27938.3
45	D9	T+N8	ACTIN	83.1162	20580.7
49	E1	T+N9	TNFRSF1A	84.1949	15212.5
50	E2	T+N9	TNFRSF1A	84.1949	13910.7
51	E3	T+N9	TNFRSF1A	84.3512	14958.3
52	E4	CON9	TNFRSF1A	84.2027	16015.2
54	E6	CON9	TNFRSF1A	84.201	16748.4
55	E7	T+N9	ACTIN	83.1709	18076.4
57	E9	T+N9	ACTIN	83.1162	18306.2
61	F1	T+N10	TNFRSF1A	84.0465	14571
62	F2	T+N10	TNFRSF1A	84.1949	12776.7
63	F3	T+N10	TNFRSF1A	84.2027	14371.6
64	F4	CON10	TNFRSF1A	84.0542	15068.2
65	F5	CON10	TNFRSF1A	84.201	17593.8
66	F6	CON10	TNFRSF1A	84.0525	16022.3
67	F7	T+N10	ACTIN	83.1709	16262.1
68	F8	T+N10	ACTIN	83.1709	15290.4
69	F9	T+N10	ACTIN	83.1162	15071.8
73	G1	NAFLD9	ACTIN	83.0075	13229.8
74	G2	NAFLD9	ACTIN	83.0075	12393.4
75	G3	NAFLD9	ACTIN	83.1634	11310.7
76	G4	CON7	ACTIN	83.1634	13116.6
77	G5	CON7	ACTIN	83.3102	22707.9
79	G7	CON8	ACTIN	83.1709	14941.9
81	G9	CON8	ACTIN	83.1162	15853.4
85	H1	NAFLD10	ACTIN	82.8591	11585
86	H2	NAFLD10	ACTIN	82.8591	14553.5
87	H3	NAFLD10	ACTIN	83.0149	11155.5
88	H4	CON9	ACTIN	83.0149	14511.6
89	H5	CON9	ACTIN	82.8648	10145.4
90	H6	CON9	ACTIN	83.0133	14759
91	H7	CON10	ACTIN	83.0223	17074.5
92	H8	CON10	ACTIN	83.0223	16923.1
93	H9	CON10	ACTIN	82.968	17554.3
