# Supplementary material for: Identification of biomarkers for the diagnosis of type 2 diabetes mellitus with metabolic associated fatty liver disease by bioinformatics analysis and experimental validation
Source: Front Endocrinol (Lausanne). 2025 Jan 28;16:1512503. doi: 10.3389/fendo.2025.1512503 (PMC11810736; doi:10.3389/fendo.2025.1512503)
Supplement: Supplementary file 13 [file Table11.xlsx]

## Sheet: Sheet1
		M-ACTIN	SERPINB2	TNFRSF1A	TNFSF10		SERPINB2	TNFRSF1A	TNFSF10		SERPINB2	TNFRSF1A	TNFSF10		SERPINB2	TNFRSF1A	TNFSF10		SERPINB2	TNFRSF1A	TNFSF10
LGLF4	17.9433	17.901	27.536	22.9434	24.0812		9.63499	5.04245	6.18023	9.63499	0	-0.0255674	-0.0149549		1	1.01788	1.01042		1.00033	1.00018	1.00124
LGLF4	17.8295		27.4905	23.0076	24.1908		9.58949	5.10659	6.28987		-0.0454931	0.0385691	0.0946833		1.03204	0.97362	0.936478		0.103738	0.717088	0.692661
LGLF4	17.9301		27.5814	22.956	24.0164		9.68048	5.05502	6.11545		0.0454931	-0.0130018	-0.0797284		0.968959	1.00905	1.05682		0.0857827	0.475172	0.896106
LGHF4	18.2106	18.2239	30.7268	23.801	24.943		12.5029	5.57701	6.71902	5.06802	2.86791	0.508991	0.523834		0.136985	0.702714	0.695521
LGHF4	18.3718		31.6205	23.6644	24.9878		13.3966	5.4404	6.76383		3.76161	0.372382	0.568651		0.0737298	0.772506	0.674247
LGHF4	18.0895		31.1737	23.8568	24.9169		12.9497	5.63283	6.69292		3.31476	0.564813	0.497741		0.100498	0.676043	0.708215
HGHF4	18.0003	17.9958	30.5904	23.5897	23.7645		12.5946	5.59384	5.76861	6.19518	2.95958	0.525817	-0.426573		0.128551	0.694566	1.34404
HGHF4	17.9908		30.5877	23.516	23.7642		12.5918	5.52018	5.76835		2.95683	0.452159	-0.426829		0.128797	0.730948	1.34428
HGHF4	17.9965		30.589	23.4853	23.5897		30.589	23.4853	23.5897		20.9541	18.4173	17.3945		4.92267e-07	2.85664e-06	5.80408e-06
	B-ACTIN	M-ACTIN	SERPINB2	TNFRSF1A	TNFSF10		SERPINB2	TNFRSF1A	TNFSF10		SERPINB2	TNFRSF1A	TNFSF10		SERPINB2	TNFRSF1A	TNFSF10		SERPINB2	TNFRSF1A	TNFSF10
LGLF5	19.0135	19.132	29.1409	22.6287	24.7607		10.0088	3.49668	5.62865	9.94538	0.0634549	-0.0132268	-0.0798524		0.95697	1.00921	1.05691		1.00204	1.00849	1.00082
LGLF5	19.1744		29.1433	22.8788	24.8632		10.0113	3.7468	5.73118		0.0659383	0.236897	0.0226847		0.955324	0.848568	0.984399		0.403436	0.594394	0.80726
LGLF5	19.2082		28.948	22.4183	24.8977		9.81599	3.28624	5.76567		-0.129393	-0.22367	0.0571677		1.09383	1.1677	0.961149		0.0904546	0.32816	1.22371
LGHF5	18.4771	18.2944	29.384	22.5208	24.2876		11.0895	4.22639	5.99321	3.50991	1.14416	0.716482	0.284707		0.452454	0.60858	0.820908
LGHF5	18.0772		29.737	22.6442	24.3908		11.4426	4.3498	6.09633		1.49718	0.839889	0.387828		0.354244	0.558687	0.764279
LGHF5	18.329		29.5488	22.5035	24.2603		11.2544	4.20911	5.9659		1.30897	0.699199	0.257404		0.403609	0.615914	0.836592
HGHF5	16.772	16.7977	30.1888	21.9641	22.1535		13.3912	5.16644	5.35581	5.7085	3.44579	1.65653	-0.35269		0.0917728	0.317201	1.27694
HGHF5	16.7972		30.1294	21.8868	22.3104		13.3317	5.08912	5.51272		3.38631	1.57921	-0.195776		0.0956354	0.334665	1.14534
HGHF5	16.8239		30.3173	21.8957	22.1856		13.5196	5.09799	5.3879		3.57423	1.58808	-0.320599		0.0839558	0.332613	1.24885
		M-ACTIN	SERPINB2	TNFRSF1A	TNFSF10		SERPINB2	TNFRSF1A	TNFSF10		SERPINB2	TNFRSF1A	TNFSF10		SERPINB2	TNFRSF1A	TNFSF10		SERPINB2	TNFRSF1A	TNFSF10
LGLF6	18.2021	18.1818	27.372	22.4674	24.0028		9.19026	4.28565	5.82099	9.16936	0.0208937	0.0137997	0.0657686		0.985622	0.99048	0.955436		1.00097	1.00003	1.00085
LGLF6	18.1892		27.416	22.4526	23.9493		9.2342	4.27079	5.76751		0.0648352	-0.00106049	0.0122884		0.956055	1.00074	0.991518		0.47907	0.824685	0.791248
LGLF6	18.154		27.2654	22.4409	23.8589		9.08363	4.25911	5.67716		-0.085729	-0.0127392	-0.078057		1.06122	1.00887	1.0556		0.131476	0.278369	1.16154
LGHF6	18.084	18.0011	27.9734	22.5292	24.0151		9.97224	4.52807	6.01403	4.27185	0.802878	0.256224	0.258813		0.573205	0.837277	0.835775
LGHF6	17.9829		28.1626	22.5899	24.2531		10.1615	4.58875	6.25202		0.992131	0.316904	0.496803		0.502735	0.802791	0.708676
LGHF6	17.9365		28.6393	22.5349	24.0264		10.6382	4.53375	6.02526		1.46885	0.261902	0.270044		0.36127	0.833988	0.829294
HGHF6	17.7561	17.6865	29.916	23.9807	23.173		12.2296	6.29426	5.48659	5.75522	3.06021	2.02241	-0.26863		0.11989	0.246147	1.20466
HGHF6	17.6892		30.029	23.7257	23.4315		12.3425	6.03922	5.74503		3.17316	1.76738	-0.0101884		0.110862	0.293743	1.00709
HGHF6	17.6141		29.4669	23.7185	23.0936		11.7805	6.032	5.40712		2.61109	1.76015	-0.348098		0.163676	0.295217	1.27288
