# Supplementary material for: Identification of biomarkers for the diagnosis of type 2 diabetes mellitus with metabolic associated fatty liver disease by bioinformatics analysis and experimental validation
Source: Front Endocrinol (Lausanne). 2025 Jan 28;16:1512503. doi: 10.3389/fendo.2025.1512503 (PMC11810736; doi:10.3389/fendo.2025.1512503)
Supplement: Supplementary file 14 [file Table12.xls]

## Sheet: Results
Block Type	96-Well 0.2-mL Block
Calibration Background is expired	No
Calibration Background performed on	06-11-2024
Calibration Pure Dye ABY is expired	No
Calibration Pure Dye ABY performed on	06-11-2024
Calibration Pure Dye CY5 is expired	No
Calibration Pure Dye CY5 performed on	06-11-2024
Calibration Pure Dye FAM is expired	No
Calibration Pure Dye FAM performed on	06-11-2024
Calibration Pure Dye JUN is expired	No
Calibration Pure Dye JUN performed on	06-11-2024
Calibration Pure Dye MUSTANG PURPLE is expired	No
Calibration Pure Dye MUSTANG PURPLE performed on	06-11-2024
Calibration Pure Dye NED is expired	No
Calibration Pure Dye NED performed on	06-11-2024
Calibration Pure Dye ROX is expired	No
Calibration Pure Dye ROX performed on	06-11-2024
Calibration Pure Dye SYBR is expired	No
Calibration Pure Dye SYBR performed on	06-11-2024
Calibration Pure Dye TAMRA is expired	No
Calibration Pure Dye TAMRA performed on	06-11-2024
Calibration Pure Dye VIC is expired	No
Calibration Pure Dye VIC performed on	06-11-2024
Calibration ROI is expired	No
Calibration ROI performed on	06-11-2024
Calibration Uniformity is expired	No
Calibration Uniformity performed on	06-11-2024
Chemistry	SYBR_GREEN
Date Created	2024-09-14 20:02:25 PM GMT+08:00
Experiment Barcode
Experiment Comment
Experiment File Name	D:\实验数据\PCR\HGHF\细胞\2024-08-29_2wgl.eds
Experiment Name	2024-08-30_wgl
Experiment Run End Time	2024-08-29 14:37:33 PM GMT+08:00
Experiment Type	Comparative Cт (ΔΔCт)
Instrument Name	2725213137
Instrument Serial Number	2725213137
Instrument Type	QuantStudio™ 5 System
Passive Reference	ROX
Post-read Stage/Step
Pre-read Stage/Step
Quantification Cycle Method	Ct
Signal Smoothing On	true
Stage where Melt Analysis is performed	Stage3
Stage/ Cycle where Ct Analysis is performed	Stage2, Step2
User Name
Well	Well Position	Omit	Sample Name	Target Name	Task	Reporter	Quencher	Quantity	Quantity Mean	Quantity SD	RQ	RQ Min	RQ Max	CT	Ct Mean	Ct SD	Delta Ct	Delta Ct Mean	Delta Ct SD	Delta Ct SE	Delta Delta Ct	Automatic Ct Threshold	Ct Threshold	Automatic Baseline	Baseline Start	Baseline End	Amp Status	Comments	Cq Conf	Tm1	Tm2	Tm3	Tm4
1	A1	FALSE	LH6	TNFSF10	UNKNOWN	SYBR	None				0.763868	0.643721	0.906439	24.0151	24.0982	0.134279		6.0971	0.154017	0.088922	0.388605	TRUE	0.175058	TRUE	3	19	Amp		0.982554	83.3029
2	A2	FALSE	LH6	TNFSF10	UNKNOWN	SYBR	None				0.763868	0.643721	0.906439	24.2531	24.0982	0.134279		6.0971	0.154017	0.088922	0.388605	TRUE	0.175058	TRUE	3	19	Amp		0.988935	83.3029
3	A3	FALSE	LH6	TNFSF10	UNKNOWN	SYBR	None				0.763868	0.643721	0.906439	24.0264	24.0982	0.134279		6.0971	0.154017	0.088922	0.388605	TRUE	0.175058	TRUE	3	19	Amp		0.9864	83.1785
4	A4	FALSE	LH6	TNFRSF1A	UNKNOWN	SYBR	None				0.486232	0.44362	0.532936	22.5292	22.5513	0.0335152		4.55019	0.0825462	0.047658	1.04028	TRUE	0.187762	TRUE	3	17	Amp		0.984849	84.07
5	A5	FALSE	LH6	TNFRSF1A	UNKNOWN	SYBR	None				0.486232	0.44362	0.532936	22.5899	22.5513	0.0335152		4.55019	0.0825462	0.047658	1.04028	TRUE	0.187762	TRUE	3	17	Amp		0.988256	84.2443
6	A6	FALSE	LH6	TNFRSF1A	UNKNOWN	SYBR	None				0.486232	0.44362	0.532936	22.5349	22.5513	0.0335152		4.55019	0.0825462	0.047658	1.04028	TRUE	0.187762	TRUE	3	17	Amp		0.983791	84.2443
7	A7	FALSE	LH6	SERPINB2	UNKNOWN	SYBR	None				0.805561	0.545192	1.19028	27.9734	28.2584	0.34317		10.2573	0.351364	0.20286	0.311934	TRUE	0.185537	TRUE	3	23	Amp		0.990106	81.7125
8	A8	FALSE	LH6	SERPINB2	UNKNOWN	SYBR	None				0.805561	0.545192	1.19028	28.1626	28.2584	0.34317		10.2573	0.351364	0.20286	0.311934	TRUE	0.185537	TRUE	3	23	Amp		0.979375	81.7125
9	A9	FALSE	LH6	SERPINB2	UNKNOWN	SYBR	None				0.805561	0.545192	1.19028	28.6393	28.2584	0.34317		10.2573	0.351364	0.20286	0.311934	TRUE	0.185537	TRUE	3	23	Amp		0.987398	81.526
13	B1	FALSE	LL5	TNFSF10	UNKNOWN	SYBR	None				1	0.869261	1.1504	24.7607	24.8405	0.0712711		5.7085	0.126101	0.0728047	0	TRUE	0.175058	TRUE	3	20	Amp		0.988957	83.1545
14	B2	FALSE	LL5	TNFSF10	UNKNOWN	SYBR	None				1	0.869261	1.1504	24.8632	24.8405	0.0712711		5.7085	0.126101	0.0728047	0	TRUE	0.175058	TRUE	3	20	Amp		0.986639	83.1545
15	B3	FALSE	LL5	TNFSF10	UNKNOWN	SYBR	None				1	0.869261	1.1504	24.8977	24.8405	0.0712711		5.7085	0.126101	0.0728047	0	TRUE	0.175058	TRUE	3	20	Amp		0.99007	83.1785
16	B4	FALSE	HH6	TNFRSF1A	UNKNOWN	SYBR	None				0.163581	0.136119	0.196585	23.9807	23.8083	0.149372		6.12183	0.165406	0.0954973	2.61192	TRUE	0.187762	TRUE	3	17	Amp		0.983669	84.07
17	B5	FALSE	HH6	TNFRSF1A	UNKNOWN	SYBR	None				0.163581	0.136119	0.196585	23.7257	23.8083	0.149372		6.12183	0.165406	0.0954973	2.61192	TRUE	0.187762	TRUE	3	18	Amp		0.984652	84.0956
18	B6	FALSE	HH6	TNFRSF1A	UNKNOWN	SYBR	None				0.163581	0.136119	0.196585	23.7185	23.8083	0.149372		6.12183	0.165406	0.0954973	2.61192	TRUE	0.187762	TRUE	3	17	Amp		0.987171	84.0956
19	B7	FALSE	LL5	SERPINB2	UNKNOWN	SYBR	None				1	0.843753	1.18518	29.1409	29.0774	0.112065		9.94538	0.152907	0.0882808	0	TRUE	0.185537	TRUE	3	24	Amp		0.980212	81.5638
20	B8	FALSE	LL5	SERPINB2	UNKNOWN	SYBR	None				1	0.843753	1.18518	29.1433	29.0774	0.112065		9.94538	0.152907	0.0882808	0	TRUE	0.185537	TRUE	3	24	Amp		0.981451	81.4151
21	B9	FALSE	LL5	SERPINB2	UNKNOWN	SYBR	None				1	0.843753	1.18518	28.948	29.0774	0.112065		9.94538	0.152907	0.0882808	0	TRUE	0.185537	TRUE	3	23	Amp		0.987089	81.3776
25	C1	FALSE	HH5	TNFSF10	UNKNOWN	SYBR	None				1.22238	1.10991	1.34624	22.1535	22.2165	0.082898		5.41881	0.0868696	0.0501542	-0.289688	TRUE	0.175058	TRUE	3	17	Amp		0.985331	83.1545
26	C2	FALSE	HH5	TNFSF10	UNKNOWN	SYBR	None				1.22238	1.10991	1.34624	22.3104	22.2165	0.082898		5.41881	0.0868696	0.0501542	-0.289688	TRUE	0.175058	TRUE	3	17	Amp		0.985083	83.1545
27	C3	FALSE	HH5	TNFSF10	UNKNOWN	SYBR	None				1.22238	1.10991	1.34624	22.1856	22.2165	0.082898		5.41881	0.0868696	0.0501542	-0.289688	TRUE	0.175058	TRUE	3	17	Amp		0.983261	83.1785
28	C4	FALSE	HH5	TNFRSF1A	UNKNOWN	SYBR	None				0.328066	0.31046	0.346671	21.9641	21.9155	0.0423126		5.11785	0.0496449	0.0286625	1.60794	TRUE	0.187762	TRUE	3	17	Amp		0.988964	84.07
29	C5	FALSE	HH5	TNFRSF1A	UNKNOWN	SYBR	None				0.328066	0.31046	0.346671	21.8868	21.9155	0.0423126		5.11785	0.0496449	0.0286625	1.60794	TRUE	0.187762	TRUE	3	16	Amp		0.987522	84.0956
30	C6	FALSE	HH5	TNFRSF1A	UNKNOWN	SYBR	None				0.328066	0.31046	0.346671	21.8957	21.9155	0.0423126		5.11785	0.0496449	0.0286625	1.60794	TRUE	0.187762	TRUE	3	17	Amp		0.987876	84.2443
31	C7	FALSE	HH5	SERPINB2	UNKNOWN	SYBR	None				0.0903222	0.0808696	0.10088	30.1888	30.2118	0.0960435		13.4142	0.0994918	0.0574416	3.46878	TRUE	0.185537	TRUE	3	25	Amp		0.984274	81.8612
32	C8	FALSE	HH5	SERPINB2	UNKNOWN	SYBR	None				0.0903222	0.0808696	0.10088	30.1294	30.2118	0.0960435		13.4142	0.0994918	0.0574416	3.46878	TRUE	0.185537	TRUE	3	24	Amp		0.978817	81.5638
33	C9	FALSE	HH5	SERPINB2	UNKNOWN	SYBR	None				0.0903222	0.0808696	0.10088	30.3173	30.2118	0.0960435		13.4142	0.0994918	0.0574416	3.46878	TRUE	0.185537	TRUE	3	25	Amp		0.981775	81.3776
37	D1	FALSE	LH5	TNFSF10	UNKNOWN	SYBR	None				0.806653	0.636272	1.02266	24.2876	24.3129	0.068787		6.01848	0.213542	0.123289	0.30998	TRUE	0.175058	TRUE	3	18	Amp		0.987262	83.006
38	D2	FALSE	LH5	TNFSF10	UNKNOWN	SYBR	None				0.806653	0.636272	1.02266	24.3908	24.3129	0.068787		6.01848	0.213542	0.123289	0.30998	TRUE	0.175058	TRUE	3	19	Amp		0.985316	83.1545
39	D3	FALSE	LH5	TNFSF10	UNKNOWN	SYBR	None				0.806653	0.636272	1.02266	24.2603	24.3129	0.068787		6.01848	0.213542	0.123289	0.30998	TRUE	0.175058	TRUE	3	19	Amp		0.987316	83.1785
40	D4	FALSE	LH5	TNFRSF1A	UNKNOWN	SYBR	None				0.593839	0.467012	0.755109	22.5208	22.5562	0.0767265		4.26176	0.21623	0.124841	0.751857	TRUE	0.187762	TRUE	3	17	Amp		0.988474	84.07
41	D5	FALSE	LH5	TNFRSF1A	UNKNOWN	SYBR	None				0.593839	0.467012	0.755109	22.6442	22.5562	0.0767265		4.26176	0.21623	0.124841	0.751857	TRUE	0.187762	TRUE	3	17	Amp		0.985325	84.0956
42	D6	FALSE	LH5	TNFRSF1A	UNKNOWN	SYBR	None				0.593839	0.467012	0.755109	22.5035	22.5562	0.0767265		4.26176	0.21623	0.124841	0.751857	TRUE	0.187762	TRUE	3	16	Amp		0.984373	84.0956
43	D7	FALSE	LL6	SERPINB2	UNKNOWN	SYBR	None				1.7124	1.56444	1.87435	27.372	27.3511	0.0774261		9.16936	0.0813303	0.0469561	-0.776019	TRUE	0.185537	TRUE	3	22	Amp		0.986589	81.5638
44	D8	FALSE	LL6	SERPINB2	UNKNOWN	SYBR	None				1.7124	1.56444	1.87435	27.416	27.3511	0.0774261		9.16936	0.0813303	0.0469561	-0.776019	TRUE	0.185537	TRUE	3	22	Amp		0.988845	81.5638
45	D9	FALSE	LL6	SERPINB2	UNKNOWN	SYBR	None				1.7124	1.56444	1.87435	27.2654	27.3511	0.0774261		9.16936	0.0813303	0.0469561	-0.776019	TRUE	0.185537	TRUE	3	22	Amp		0.983449	81.526
49	E1	FALSE	LL6	TNFSF10	UNKNOWN	SYBR	None				0.968136	0.888909	1.05442	24.0028	23.937	0.0726959		5.75522	0.0768409	0.0443641	0.0467186	TRUE	0.175058	TRUE	3	19	Amp		0.985913	83.006
50	E2	FALSE	LL6	TNFSF10	UNKNOWN	SYBR	None				0.968136	0.888909	1.05442	23.9493	23.937	0.0726959		5.75522	0.0768409	0.0443641	0.0467186	TRUE	0.175058	TRUE	3	18	Amp		0.987779	83.006
51	E3	FALSE	LL6	TNFSF10	UNKNOWN	SYBR	None				0.968136	0.888909	1.05442	23.8589	23.937	0.0726959		5.75522	0.0768409	0.0443641	0.0467186	TRUE	0.175058	TRUE	3	19	Amp		0.990898	83.1785
52	E4	FALSE	LL6	TNFRSF1A	UNKNOWN	SYBR	None				0.589702	0.571495	0.60849	22.4674	22.4536	0.0133012		4.27185	0.0282266	0.0162966	0.761941	TRUE	0.187762	TRUE	3	17	Amp		0.981263	84.07
53	E5	FALSE	LL6	TNFRSF1A	UNKNOWN	SYBR	None				0.589702	0.571495	0.60849	22.4526	22.4536	0.0133012		4.27185	0.0282266	0.0162966	0.761941	TRUE	0.187762	TRUE	3	17	Amp		0.98846	84.0956
54	E6	FALSE	LL6	TNFRSF1A	UNKNOWN	SYBR	None				0.589702	0.571495	0.60849	22.4409	22.4536	0.0133012		4.27185	0.0282266	0.0162966	0.761941	TRUE	0.187762	TRUE	3	17	Amp		0.986218	84.0956
55	E7	FALSE	HH6	SERPINB2	UNKNOWN	SYBR	None				0.221882	0.157984	0.311624	29.916	29.804	0.297319		12.1175	0.305689	0.17649	2.17213	TRUE	0.185537	TRUE	3	24	Amp		0.988244	81.4151
56	E8	FALSE	HH6	SERPINB2	UNKNOWN	SYBR	None				0.221882	0.157984	0.311624	30.029	29.804	0.297319		12.1175	0.305689	0.17649	2.17213	TRUE	0.185537	TRUE	3	24	Amp		0.984866	81.4151
57	E9	FALSE	HH6	SERPINB2	UNKNOWN	SYBR	None				0.221882	0.157984	0.311624	29.4669	29.804	0.297319		12.1175	0.305689	0.17649	2.17213	TRUE	0.185537	TRUE	3	24	Amp		0.987154	81.3776
61	F1	FALSE	HH6	TNFSF10	UNKNOWN	SYBR	None				1.11903	0.905636	1.38272	23.173	23.2327	0.176678		5.54625	0.190427	0.109943	-0.162254	TRUE	0.175058	TRUE	3	17	Amp		0.981214	83.006
62	F2	FALSE	HH6	TNFSF10	UNKNOWN	SYBR	None				1.11903	0.905636	1.38272	23.4315	23.2327	0.176678		5.54625	0.190427	0.109943	-0.162254	TRUE	0.175058	TRUE	3	18	Amp		0.985844	83.006
63	F3	FALSE	HH6	TNFSF10	UNKNOWN	SYBR	None				1.11903	0.905636	1.38272	23.0936	23.2327	0.176678		5.54625	0.190427	0.109943	-0.162254	TRUE	0.175058	TRUE	3	18	Amp		0.979405	83.1785
64	F4	FALSE	LL5	TNFRSF1A	UNKNOWN	SYBR	None				1	0.754988	1.32452	22.6287	22.6419	0.230568		3.50991	0.25295	0.146041	0	TRUE	0.187762	TRUE	3	17	Amp		0.988061	84.07
65	F5	FALSE	LL5	TNFRSF1A	UNKNOWN	SYBR	None				1	0.754988	1.32452	22.8788	22.6419	0.230568		3.50991	0.25295	0.146041	0	TRUE	0.187762	TRUE	3	18	Amp		0.989269	84.0956
66	F6	FALSE	LL5	TNFRSF1A	UNKNOWN	SYBR	None				1	0.754988	1.32452	22.4183	22.6419	0.230568		3.50991	0.25295	0.146041	0	TRUE	0.187762	TRUE	3	17	Amp		0.980883	83.9469
67	F7	FALSE	LH5	SERPINB2	UNKNOWN	SYBR	None				0.401433	0.297898	0.54095	29.384	29.5566	0.176643		11.2622	0.268461	0.154996	1.31677	TRUE	0.185537	TRUE	3	23	Amp		0.981028	81.2664
68	F8	FALSE	LH5	SERPINB2	UNKNOWN	SYBR	None				0.401433	0.297898	0.54095	29.737	29.5566	0.176643		11.2622	0.268461	0.154996	1.31677	TRUE	0.185537	TRUE	3	25	Amp		0.987718	81.2664
69	F9	FALSE	LH5	SERPINB2	UNKNOWN	SYBR	None				0.401433	0.297898	0.54095	29.5488	29.5566	0.176643		11.2622	0.268461	0.154996	1.31677	TRUE	0.185537	TRUE	3	24	Amp		0.981473	81.3776
73	G1	FALSE	LH6	ACTIN	UNKNOWN	SYBR	None							18.084	18.0011	0.0754361						TRUE	0.17295	TRUE	3	13	Amp		0.97593	82.8576
74	G2	FALSE	LH6	ACTIN	UNKNOWN	SYBR	None							17.9829	18.0011	0.0754361						TRUE	0.17295	TRUE	3	12	Amp		0.988763	82.8576
75	G3	FALSE	LH6	ACTIN	UNKNOWN	SYBR	None							17.9365	18.0011	0.0754361						TRUE	0.17295	TRUE	3	13	Amp		0.99023	83.1785
76	G4	FALSE	LL5	ACTIN	UNKNOWN	SYBR	None							19.0135	19.132	0.104029						TRUE	0.17295	TRUE	3	14	Amp		0.983511	83.0299
77	G5	FALSE	LL5	ACTIN	UNKNOWN	SYBR	None							19.1744	19.132	0.104029						TRUE	0.17295	TRUE	3	14	Amp		0.984305	83.0545
78	G6	FALSE	LL5	ACTIN	UNKNOWN	SYBR	None							19.2082	19.132	0.104029						TRUE	0.17295	TRUE	3	14	Amp		0.985973	83.0545
79	G7	FALSE	HH5	ACTIN	UNKNOWN	SYBR	None							16.772	16.7977	0.0259665						TRUE	0.17295	TRUE	3	11	Amp		0.989258	82.9022
80	G8	FALSE	HH5	ACTIN	UNKNOWN	SYBR	None							16.7972	16.7977	0.0259665						TRUE	0.17295	TRUE	3	11	Amp		0.982823	82.9022
81	G9	FALSE	HH5	ACTIN	UNKNOWN	SYBR	None							16.8239	16.7977	0.0259665						TRUE	0.17295	TRUE	3	12	Amp		0.98898	83.0105
85	H1	FALSE	LL6	ACTIN	UNKNOWN	SYBR	None							18.2021	18.1818	0.0248962						TRUE	0.17295	TRUE	3	14	Amp		0.986542	82.8576
86	H2	FALSE	LL6	ACTIN	UNKNOWN	SYBR	None							18.1892	18.1818	0.0248962						TRUE	0.17295	TRUE	3	13	Amp		0.98333	82.8576
87	H3	FALSE	LL6	ACTIN	UNKNOWN	SYBR	None							18.154	18.1818	0.0248962						TRUE	0.17295	TRUE	3	13	Amp		0.978093	83.1785
88	H4	FALSE	HH6	ACTIN	UNKNOWN	SYBR	None							17.7561	17.6865	0.0710441						TRUE	0.17295	TRUE	3	13	Amp		0.986165	83.1785
89	H5	FALSE	HH6	ACTIN	UNKNOWN	SYBR	None							17.6892	17.6865	0.0710441						TRUE	0.17295	TRUE	3	13	Amp		0.99007	83.2032
90	H6	FALSE	HH6	ACTIN	UNKNOWN	SYBR	None							17.6141	17.6865	0.0710441						TRUE	0.17295	TRUE	3	13	Amp		0.986769	83.0545
91	H7	FALSE	LH5	ACTIN	UNKNOWN	SYBR	None							18.4771	18.2944	0.20216						TRUE	0.17295	TRUE	3	14	Amp		0.987343	83.0509
92	H8	FALSE	LH5	ACTIN	UNKNOWN	SYBR	None							18.0772	18.2944	0.20216						TRUE	0.17295	TRUE	3	13	Amp		0.982941	83.0509
93	H9	FALSE	LH5	ACTIN	UNKNOWN	SYBR	None							18.329	18.2944	0.20216						TRUE	0.17295	TRUE	3	13	Amp		0.985994	82.8621
Analysis Type	Singleplex
Endogenous Control	ACTIN
RQ Min/Max Confidence Level	95.0
Reference Sample	LL5

## Sheet: Melt Curve Result
Block Type	96-Well 0.2-mL Block
Calibration Background is expired	No
Calibration Background performed on	06-11-2024
Calibration Pure Dye ABY is expired	No
Calibration Pure Dye ABY performed on	06-11-2024
Calibration Pure Dye CY5 is expired	No
Calibration Pure Dye CY5 performed on	06-11-2024
Calibration Pure Dye FAM is expired	No
Calibration Pure Dye FAM performed on	06-11-2024
Calibration Pure Dye JUN is expired	No
Calibration Pure Dye JUN performed on	06-11-2024
Calibration Pure Dye MUSTANG PURPLE is expired	No
Calibration Pure Dye MUSTANG PURPLE performed on	06-11-2024
Calibration Pure Dye NED is expired	No
Calibration Pure Dye NED performed on	06-11-2024
Calibration Pure Dye ROX is expired	No
Calibration Pure Dye ROX performed on	06-11-2024
Calibration Pure Dye SYBR is expired	No
Calibration Pure Dye SYBR performed on	06-11-2024
Calibration Pure Dye TAMRA is expired	No
Calibration Pure Dye TAMRA performed on	06-11-2024
Calibration Pure Dye VIC is expired	No
Calibration Pure Dye VIC performed on	06-11-2024
Calibration ROI is expired	No
Calibration ROI performed on	06-11-2024
Calibration Uniformity is expired	No
Calibration Uniformity performed on	06-11-2024
Chemistry	SYBR_GREEN
Date Created	2024-09-14 20:02:26 PM GMT+08:00
Experiment Barcode
Experiment Comment
Experiment File Name	D:\实验数据\PCR\HGHF\细胞\2024-08-29_2wgl.eds
Experiment Name	2024-08-30_wgl
Experiment Run End Time	2024-08-29 14:37:33 PM GMT+08:00
Experiment Type	Comparative Cт (ΔΔCт)
Instrument Name	2725213137
Instrument Serial Number	2725213137
Instrument Type	QuantStudio™ 5 System
Passive Reference	ROX
Post-read Stage/Step
Pre-read Stage/Step
Quantification Cycle Method	Ct
Signal Smoothing On	true
Stage where Melt Analysis is performed	Stage3
Stage/ Cycle where Ct Analysis is performed	Stage2, Step2
User Name
Well	Well Position	Sample	Target Name	Tm	Melt Peak Height
1	A1	LH6	TNFSF10	83.3029	24488.9
2	A2	LH6	TNFSF10	83.3029	22255.9
3	A3	LH6	TNFSF10	83.1785	20897
4	A4	LH6	TNFRSF1A	84.07	16277.4
5	A5	LH6	TNFRSF1A	84.2443	20723.3
6	A6	LH6	TNFRSF1A	84.2443	20183.7
7	A7	LH6	SERPINB2	81.7125	23705.2
8	A8	LH6	SERPINB2	81.7125	25161.4
9	A9	LH6	SERPINB2	81.526	22141.3
13	B1	LL5	TNFSF10	83.1545	21161.2
14	B2	LL5	TNFSF10	83.1545	17287
15	B3	LL5	TNFSF10	83.1785	23445.3
16	B4	HH6	TNFRSF1A	84.07	15794.8
17	B5	HH6	TNFRSF1A	84.0956	16503.8
18	B6	HH6	TNFRSF1A	84.0956	16987.7
19	B7	LL5	SERPINB2	81.5638	19521.2
20	B8	LL5	SERPINB2	81.4151	12307.2
21	B9	LL5	SERPINB2	81.3776	17824.6
25	C1	HH5	TNFSF10	83.1545	25443.1
26	C2	HH5	TNFSF10	83.1545	18912.8
27	C3	HH5	TNFSF10	83.1785	23660.2
28	C4	HH5	TNFRSF1A	84.07	15735
29	C5	HH5	TNFRSF1A	84.0956	16751.4
30	C6	HH5	TNFRSF1A	84.2443	17857.2
31	C7	HH5	SERPINB2	81.8612	23227.6
32	C8	HH5	SERPINB2	81.5638	21313.2
33	C9	HH5	SERPINB2	81.3776	20288.5
37	D1	LH5	TNFSF10	83.006	28500.1
38	D2	LH5	TNFSF10	83.1545	18524.1
39	D3	LH5	TNFSF10	83.1785	24086.2
40	D4	LH5	TNFRSF1A	84.07	16112.2
41	D5	LH5	TNFRSF1A	84.0956	17983.2
42	D6	LH5	TNFRSF1A	84.0956	18511.9
43	D7	LL6	SERPINB2	81.5638	26788.1
44	D8	LL6	SERPINB2	81.5638	27618.9
45	D9	LL6	SERPINB2	81.526	28445.4
49	E1	LL6	TNFSF10	83.006	27262.3
50	E2	LL6	TNFSF10	83.006	21183.7
51	E3	LL6	TNFSF10	83.1785	24427.9
52	E4	LL6	TNFRSF1A	84.07	16148.6
53	E5	LL6	TNFRSF1A	84.0956	18269.4
54	E6	LL6	TNFRSF1A	84.0956	18249.8
55	E7	HH6	SERPINB2	81.4151	25248.6
56	E8	HH6	SERPINB2	81.4151	19894.7
57	E9	HH6	SERPINB2	81.3776	21481
61	F1	HH6	TNFSF10	83.006	19961.3
62	F2	HH6	TNFSF10	83.006	20735
63	F3	HH6	TNFSF10	83.1785	25352.3
64	F4	LL5	TNFRSF1A	84.07	16636.7
65	F5	LL5	TNFRSF1A	84.0956	16850
66	F6	LL5	TNFRSF1A	83.9469	13888.3
67	F7	LH5	SERPINB2	81.2664	20039.2
68	F8	LH5	SERPINB2	81.2664	15731.2
69	F9	LH5	SERPINB2	81.3776	21930.7
73	G1	LH6	ACTIN	82.8576	22417.9
74	G2	LH6	ACTIN	82.8576	17966.4
75	G3	LH6	ACTIN	83.1785	23643.8
76	G4	LL5	ACTIN	83.0299	25561.1
77	G5	LL5	ACTIN	83.0545	25527.8
78	G6	LL5	ACTIN	83.0545	26070.5
79	G7	HH5	ACTIN	82.9022	20895
80	G8	HH5	ACTIN	82.9022	22054.1
81	G9	HH5	ACTIN	83.0105	25302.4
85	H1	LL6	ACTIN	82.8576	24547.6
86	H2	LL6	ACTIN	82.8576	18530.6
87	H3	LL6	ACTIN	83.1785	25224.3
88	H4	HH6	ACTIN	83.1785	23576.7
89	H5	HH6	ACTIN	83.2032	24836.7
90	H6	HH6	ACTIN	83.0545	25610.7
91	H7	LH5	ACTIN	83.0509	20645.1
92	H8	LH5	ACTIN	83.0509	22272.7
93	H9	LH5	ACTIN	82.8621	24046.8
