# Supplementary material for: Identification of biomarkers for the diagnosis of type 2 diabetes mellitus with metabolic associated fatty liver disease by bioinformatics analysis and experimental validation
Source: Front Endocrinol (Lausanne). 2025 Jan 28;16:1512503. doi: 10.3389/fendo.2025.1512503 (PMC11810736; doi:10.3389/fendo.2025.1512503)
Supplement: Supplementary file 15 [file Table13.xls]

## Sheet: Results
Block Type	96-Well 0.2-mL Block
Calibration Background is expired	No
Calibration Background performed on	06-11-2024
Calibration Pure Dye ABY is expired	No
Calibration Pure Dye ABY performed on	06-11-2024
Calibration Pure Dye CY5 is expired	No
Calibration Pure Dye CY5 performed on	06-11-2024
Calibration Pure Dye FAM is expired	No
Calibration Pure Dye FAM performed on	06-11-2024
Calibration Pure Dye JUN is expired	No
Calibration Pure Dye JUN performed on	06-11-2024
Calibration Pure Dye MUSTANG PURPLE is expired	No
Calibration Pure Dye MUSTANG PURPLE performed on	06-11-2024
Calibration Pure Dye NED is expired	No
Calibration Pure Dye NED performed on	06-11-2024
Calibration Pure Dye ROX is expired	No
Calibration Pure Dye ROX performed on	06-11-2024
Calibration Pure Dye SYBR is expired	No
Calibration Pure Dye SYBR performed on	06-11-2024
Calibration Pure Dye TAMRA is expired	No
Calibration Pure Dye TAMRA performed on	06-11-2024
Calibration Pure Dye VIC is expired	No
Calibration Pure Dye VIC performed on	06-11-2024
Calibration ROI is expired	No
Calibration ROI performed on	06-11-2024
Calibration Uniformity is expired	No
Calibration Uniformity performed on	06-11-2024
Chemistry	SYBR_GREEN
Date Created	2024-10-16 16:45:15 PM GMT+08:00
Experiment Barcode
Experiment Comment
Experiment File Name	D:\实验数据\PCR\HGHF\细胞\文章CELL\2024-08-22-wgl2.eds
Experiment Name	2024-08-22-wgl2
Experiment Run End Time	2024-08-23 12:37:06 PM GMT+08:00
Experiment Type	Comparative Cт (ΔΔCт)
Instrument Name	2725213136
Instrument Serial Number	2725213136
Instrument Type	QuantStudio™ 5 System
Passive Reference	ROX
Post-read Stage/Step
Pre-read Stage/Step
Quantification Cycle Method	Ct
Signal Smoothing On	true
Stage where Melt Analysis is performed	Stage3
Stage/ Cycle where Ct Analysis is performed	Stage2, Step2
User Name
Well	Well Position	Omit	Sample Name	Target Name	Task	Reporter	Quencher	Quantity	Quantity Mean	Quantity SD	RQ	RQ Min	RQ Max	CT	Ct Mean	Ct SD	Delta Ct	Delta Ct Mean	Delta Ct SD	Delta Ct SE	Delta Delta Ct	Automatic Ct Threshold	Ct Threshold	Automatic Baseline	Baseline Start	Baseline End	Amp Status	Comments	Cq Conf	HIGHSD	Tm1	Tm2	Tm3	Tm4
1	D1	FALSE	LGLF4	TNFRSF1A	UNKNOWN	SYBR	None				1.18891	1.09879	1.28641	22.9434	22.969	0.0339876		5.06802	0.0709396	0.040957	-0.249636	TRUE	0.161883	TRUE	3	18	Amp		0.985781	N	84.1596
2	D2	FALSE	LGLF4	TNFRSF1A	UNKNOWN	SYBR	None				1.18891	1.09879	1.28641	23.0076	22.969	0.0339876		5.06802	0.0709396	0.040957	-0.249636	TRUE	0.161883	TRUE	3	18	Amp		0.974523	N	84.1596
3	D3	FALSE	LGLF4	TNFRSF1A	UNKNOWN	SYBR	None				1.18891	1.09879	1.28641	22.956	22.969	0.0339876		5.06802	0.0709396	0.040957	-0.249636	TRUE	0.161883	TRUE	3	18	Amp		0.988538	N	84.1714
4	D4	FALSE	LGLF4	TNFSF10	UNKNOWN	SYBR	None				1.27222	1.12844	1.43432	24.0812	24.0961	0.0881624		6.19518	0.107935	0.0623161	-0.347352	TRUE	0.151619	TRUE	3	19	Amp		0.985057	N	83.2817
5	D5	FALSE	LGLF4	TNFSF10	UNKNOWN	SYBR	None				1.27222	1.12844	1.43432	24.1908	24.0961	0.0881624		6.19518	0.107935	0.0623161	-0.347352	TRUE	0.151619	TRUE	3	19	Amp		0.979127	N	83.1276
6	D6	FALSE	LGLF4	TNFSF10	UNKNOWN	SYBR	None				1.27222	1.12844	1.43432	24.0164	24.0961	0.0881624		6.19518	0.107935	0.0623161	-0.347352	TRUE	0.151619	TRUE	3	18	Amp		0.985327	N	83.1276
7	D7	FALSE	LGLF4	SERPINB2	UNKNOWN	SYBR	None				2.80746	1.54758	5.09304	28.4547	27.8422	0.532409		9.94125	0.536037	0.309481	-1.48927	TRUE	0.152053	TRUE	3	23	Amp		0.989792	Y	81.7932
8	D8	FALSE	LGLF4	SERPINB2	UNKNOWN	SYBR	None				2.80746	1.54758	5.09304	27.4905	27.8422	0.532409		9.94125	0.536037	0.309481	-1.48927	TRUE	0.152053	TRUE	3	21	Amp		0.985878	Y	81.4967
9	D9	FALSE	LGLF4	SERPINB2	UNKNOWN	SYBR	None				2.80746	1.54758	5.09304	27.5814	27.8422	0.532409		9.94125	0.536037	0.309481	-1.48927	TRUE	0.152053	TRUE	3	22	Amp		0.985502	Y	81.4541
10	E1	FALSE	LGHF4	TNFRSF1A	UNKNOWN	SYBR	None				0.851202	0.702513	1.03136	23.801	23.774	0.0990012		5.55008	0.172789	0.0997597	0.232426	TRUE	0.161883	TRUE	3	19	Amp		0.98736	N	84.1596
11	E2	FALSE	LGHF4	TNFRSF1A	UNKNOWN	SYBR	None				0.851202	0.702513	1.03136	23.6644	23.774	0.0990012		5.55008	0.172789	0.0997597	0.232426	TRUE	0.161883	TRUE	3	17	Amp		0.983733	N	84.0114
12	E3	FALSE	LGHF4	TNFRSF1A	UNKNOWN	SYBR	None				0.851202	0.702513	1.03136	23.8568	23.774	0.0990012		5.55008	0.172789	0.0997597	0.232426	TRUE	0.161883	TRUE	3	19	Amp		0.989138	N	84.1714
13	E4	FALSE	LGHF4	TNFSF10	UNKNOWN	SYBR	None				0.881039	0.749035	1.03631	24.943	24.9492	0.0358644		6.72526	0.146086	0.0843426	0.182723	TRUE	0.151619	TRUE	3	20	Amp		0.988399	N	83.1334
14	E5	FALSE	LGHF4	TNFSF10	UNKNOWN	SYBR	None				0.881039	0.749035	1.03631	24.9878	24.9492	0.0358644		6.72526	0.146086	0.0843426	0.182723	TRUE	0.151619	TRUE	3	19	Amp		0.987272	N	82.9793
15	E6	FALSE	LGHF4	TNFSF10	UNKNOWN	SYBR	None				0.881039	0.749035	1.03631	24.9169	24.9492	0.0358644		6.72526	0.146086	0.0843426	0.182723	TRUE	0.151619	TRUE	3	20	Amp		0.987693	N	82.9793
16	E7	FALSE	LGHF4	SERPINB2	UNKNOWN	SYBR	None				0.247099	0.0830692	0.735025	30.7268	31.6713	0.970838		13.4474	0.981112	0.566445	2.01684	TRUE	0.152053	TRUE	3	26	Amp		0.987598	Y	81.3485
17	E8	FALSE	LGHF4	SERPINB2	UNKNOWN	SYBR	None				0.247099	0.0830692	0.735025	32.6665	31.6713	0.970838		13.4474	0.981112	0.566445	2.01684	TRUE	0.152053	TRUE	3	27	Amp		0.986776	Y	81.4967
18	E9	FALSE	LGHF4	SERPINB2	UNKNOWN	SYBR	None				0.247099	0.0830692	0.735025	31.6205	31.6713	0.970838		13.4474	0.981112	0.566445	2.01684	TRUE	0.152053	TRUE	3	27	Amp		0.985465	Y	81.4541
19	F1	FALSE	HGHF4	TNFRSF1A	UNKNOWN	SYBR	None				0.860457	0.810468	0.913531	23.5897	23.5303	0.0536551		5.53448	0.0538678	0.0311006	0.216824	TRUE	0.161883	TRUE	3	18	Amp		0.982907	N	84.0114
20	F2	FALSE	HGHF4	TNFRSF1A	UNKNOWN	SYBR	None				0.860457	0.810468	0.913531	23.516	23.5303	0.0536551		5.53448	0.0538678	0.0311006	0.216824	TRUE	0.161883	TRUE	3	17	Amp		0.978774	N	84.0114
21	F3	FALSE	HGHF4	TNFRSF1A	UNKNOWN	SYBR	None				0.860457	0.810468	0.913531	23.4853	23.5303	0.0536551		5.53448	0.0538678	0.0311006	0.216824	TRUE	0.161883	TRUE	3	18	Amp		0.984739	N	84.0231
22	F4	FALSE	HGHF4	TNFSF10	UNKNOWN	SYBR	None				1.78048	1.59158	1.99181	23.7645	23.7061	0.10083		5.71027	0.100943	0.0582797	-0.832268	TRUE	0.151619	TRUE	3	18	Amp		0.986963	N	83.1334
23	F5	FALSE	HGHF4	TNFSF10	UNKNOWN	SYBR	None				1.78048	1.59158	1.99181	23.7642	23.7061	0.10083		5.71027	0.100943	0.0582797	-0.832268	TRUE	0.151619	TRUE	3	19	Amp		0.985818	N	83.1276
24	F6	FALSE	HGHF4	TNFSF10	UNKNOWN	SYBR	None				1.78048	1.59158	1.99181	23.5897	23.7061	0.10083		5.71027	0.100943	0.0582797	-0.832268	TRUE	0.151619	TRUE	3	18	Amp		0.987961	N	83.1276
25	F7	FALSE	HGHF4	SERPINB2	UNKNOWN	SYBR	None				0.446682	0.443653	0.449732	30.5904	30.589	0.00194482		12.5932	0.00516296	0.00308476	1.16268	TRUE	0.152053	TRUE	3	25	Amp		0.980834	N	81.3485
26	F9	FALSE	HGHF4	SERPINB2	UNKNOWN	SYBR	None				0.446682	0.443653	0.449732	30.5877	30.589	0.00194482		12.5932	0.00516296	0.00308476	1.16268	TRUE	0.152053	TRUE	3	25	Amp		0.981907	N	81.3061
27	H1	FALSE	LGLF4	B-ACTIN	UNKNOWN	SYBR	None							17.9433	17.901	0.0622678						TRUE	0.151866	TRUE	3	14	Amp		0.984921	N	82.8256
28	H2	FALSE	LGLF4	B-ACTIN	UNKNOWN	SYBR	None							17.8295	17.901	0.0622678						TRUE	0.151866	TRUE	3	12	Amp		0.985445	N	82.8256
29	H3	FALSE	LGLF4	B-ACTIN	UNKNOWN	SYBR	None							17.9301	17.901	0.0622678						TRUE	0.151866	TRUE	3	13	Amp		0.979946	N	83.1334
30	H4	FALSE	LGHF4	B-ACTIN	UNKNOWN	SYBR	None							18.2106	18.2239	0.141615						TRUE	0.151866	TRUE	3	13	Amp		0.982664	N	83.1334
31	H5	FALSE	LGHF4	B-ACTIN	UNKNOWN	SYBR	None							18.3718	18.2239	0.141615						TRUE	0.151866	TRUE	3	13	Amp		0.984293	N	82.9793
32	H6	FALSE	LGHF4	B-ACTIN	UNKNOWN	SYBR	None							18.0895	18.2239	0.141615						TRUE	0.151866	TRUE	3	13	Amp		0.981154	N	82.9793
33	H7	FALSE	HGHF4	B-ACTIN	UNKNOWN	SYBR	None							18.0003	17.9958	0.00478266						TRUE	0.151866	TRUE	3	13	Amp		0.983355	N	82.9792
34	H8	FALSE	HGHF4	B-ACTIN	UNKNOWN	SYBR	None							17.9908	17.9958	0.00478266						TRUE	0.151866	TRUE	3	13	Amp		0.979745	N	82.9792
35	H9	FALSE	HGHF4	B-ACTIN	UNKNOWN	SYBR	None							17.9965	17.9958	0.00478266						TRUE	0.151866	TRUE	3	13	Amp		0.988642	N	82.9336
Analysis Type	Singleplex
Endogenous Control	B-ACTIN
RQ Min/Max Confidence Level	95.0
Reference Sample	LGLF3

## Sheet: Melt Curve Result
Block Type	96-Well 0.2-mL Block
Calibration Background is expired	No
Calibration Background performed on	06-11-2024
Calibration Pure Dye ABY is expired	No
Calibration Pure Dye ABY performed on	06-11-2024
Calibration Pure Dye CY5 is expired	No
Calibration Pure Dye CY5 performed on	06-11-2024
Calibration Pure Dye FAM is expired	No
Calibration Pure Dye FAM performed on	06-11-2024
Calibration Pure Dye JUN is expired	No
Calibration Pure Dye JUN performed on	06-11-2024
Calibration Pure Dye MUSTANG PURPLE is expired	No
Calibration Pure Dye MUSTANG PURPLE performed on	06-11-2024
Calibration Pure Dye NED is expired	No
Calibration Pure Dye NED performed on	06-11-2024
Calibration Pure Dye ROX is expired	No
Calibration Pure Dye ROX performed on	06-11-2024
Calibration Pure Dye SYBR is expired	No
Calibration Pure Dye SYBR performed on	06-11-2024
Calibration Pure Dye TAMRA is expired	No
Calibration Pure Dye TAMRA performed on	06-11-2024
Calibration Pure Dye VIC is expired	No
Calibration Pure Dye VIC performed on	06-11-2024
Calibration ROI is expired	No
Calibration ROI performed on	06-11-2024
Calibration Uniformity is expired	No
Calibration Uniformity performed on	06-11-2024
Chemistry	SYBR_GREEN
Date Created	2024-10-16 16:45:16 PM GMT+08:00
Experiment Barcode
Experiment Comment
Experiment File Name	D:\实验数据\PCR\HGHF\细胞\文章CELL\2024-08-22-wgl2.eds
Experiment Name	2024-08-22-wgl2
Experiment Run End Time	2024-08-23 12:37:06 PM GMT+08:00
Experiment Type	Comparative Cт (ΔΔCт)
Instrument Name	2725213136
Instrument Serial Number	2725213136
Instrument Type	QuantStudio™ 5 System
Passive Reference	ROX
Post-read Stage/Step
Pre-read Stage/Step
Quantification Cycle Method	Ct
Signal Smoothing On	true
Stage where Melt Analysis is performed	Stage3
Stage/ Cycle where Ct Analysis is performed	Stage2, Step2
User Name
Well	Well Position	Sample	Target Name	Tm	Melt Peak Height
1	D1	LGLF4	TNFRSF1A	84.1596	12864.3
2	D2	LGLF4	TNFRSF1A	84.1596	12313.8
3	D3	LGLF4	TNFRSF1A	84.1714	15112.3
4	D4	LGLF4	TNFSF10	83.2817	17305.9
5	D5	LGLF4	TNFSF10	83.1276	16611.3
6	D6	LGLF4	TNFSF10	83.1276	18452.8
7	D7	LGLF4	SERPINB2	81.7932	29124.2
8	D8	LGLF4	SERPINB2	81.4967	15960
9	D9	LGLF4	SERPINB2	81.4541	19273.7
10	E1	LGHF4	TNFRSF1A	84.1596	12792.6
11	E2	LGHF4	TNFRSF1A	84.0114	12636.5
12	E3	LGHF4	TNFRSF1A	84.1714	14106.1
13	E4	LGHF4	TNFSF10	83.1334	17152.2
14	E5	LGHF4	TNFSF10	82.9793	16994.8
15	E6	LGHF4	TNFSF10	82.9793	16009.9
16	E7	LGHF4	SERPINB2	81.3485	14692.4
17	E8	LGHF4	SERPINB2	81.4967	21369.6
18	E9	LGHF4	SERPINB2	81.4541	20107.5
19	F1	HGHF4	TNFRSF1A	84.0114	13079.8
20	F2	HGHF4	TNFRSF1A	84.0114	13214.7
21	F3	HGHF4	TNFRSF1A	84.0231	11345.9
22	F4	HGHF4	TNFSF10	83.1334	18153.4
23	F5	HGHF4	TNFSF10	83.1276	17786.4
24	F6	HGHF4	TNFSF10	83.1276	21202.4
25	F7	HGHF4	SERPINB2	81.3485	15415.7
26	F9	HGHF4	SERPINB2	81.3061	10634.8
27	G1	LGLF3	B-ACTIN	82.8256	15373.7
28	G2	LGLF3	B-ACTIN	82.8256	13942.7
29	G3	LGLF3	B-ACTIN	82.9851	14613.6
30	G4	LGHF3	B-ACTIN	83.1334	14543
31	G5	LGHF3	B-ACTIN	82.9793	15386.6
32	G6	LGHF3	B-ACTIN	82.9793	15702.3
33	G7	HGHF3	B-ACTIN	82.9792	13277.8
34	G8	HGHF3	B-ACTIN	82.9792	13457
35	G9	HGHF3	B-ACTIN	82.9336	10773.1
36	H1	LGLF4	B-ACTIN	82.8256	14179.2
37	H2	LGLF4	B-ACTIN	82.8256	12973.3
38	H3	LGLF4	B-ACTIN	83.1334	14211.4
39	H4	LGHF4	B-ACTIN	83.1334	16938.8
40	H5	LGHF4	B-ACTIN	82.9793	17580.9
41	H6	LGHF4	B-ACTIN	82.9793	16718.4
42	H7	HGHF4	B-ACTIN	82.9792	14978.6
43	H8	HGHF4	B-ACTIN	82.9792	15087.4
44	H9	HGHF4	B-ACTIN	82.9336	14515.4
