# Supplementary material for: Identification of biomarkers for the diagnosis of type 2 diabetes mellitus with metabolic associated fatty liver disease by bioinformatics analysis and experimental validation
Source: Front Endocrinol (Lausanne). 2025 Jan 28;16:1512503. doi: 10.3389/fendo.2025.1512503 (PMC11810736; doi:10.3389/fendo.2025.1512503)
Supplement: Supplementary file 17 [file Table15.xlsx]

## Sheet: Sheet1
1	OD value
LGLF	blank group	calibration sample	D1	D2	D1/D2	TG	MEAN			LGLF	LGHF	HGHF
0.1418	0.0647	0.4427	0.0771	0.378	0.203968	0.407576	0.399272			0.407576	1.03142	2.37405
0.1428	0.0644	0.5361	0.0784	0.4717	0.166207	0.332121				0.332121	0.807552	1.85225
0.1428	0.0527	0.4457	0.0901	0.393	0.229262	0.458119				0.458119	0.861141	2.31053
										0.421226	0.776277	3.17557
	Calibration sample concentration	2.26	mmol/l							0.318701	0.718288	2.5256
	CPR-LGLF	1.131	g/l							0.414968	0.991167	3.02266
	CPR-LGHF	1.186	g/l							0.327455	0.875843	2.43129
	CPR-HGHF	1.231	g/l							0.27776	0.75923	1.95112
LGHF	blank group	calibration sample	D1	D2	D1/D2	TG				0.335097	0.818195	2.38773
0.2693	0.0647	0.4427	0.2046	0.378	0.54127	1.03142	0.900039
0.2643	0.0644	0.5361	0.1999	0.4717	0.423786	0.807552
0.2303	0.0527	0.4457	0.1776	0.393	0.451908	0.861141
HGHF	blank group	calibration sample	D1	D2	D1/D2	TG
0.5535	0.0647	0.4427	0.4888	0.378	1.29312	2.37405	2.17894
0.5403	0.0644	0.5361	0.4759	0.4717	1.0089	1.85225
0.5473	0.0527	0.4457	0.4946	0.393	1.25852	2.31053
2
LGLF	blank group	calibration sample	D1	D2	D1/D2	TG
0.1596	0.0647	0.4427	0.0949	0.378	0.251058	0.421226	0.384965
0.154	0.0644	0.5361	0.0896	0.4717	0.189951	0.318701
0.1499	0.0527	0.4457	0.0972	0.393	0.247328	0.414968
	Calibration sample concentration	2.26	mmol/l
	CPR-LGLF	1.347	g/l
	CPR-LGHF	1.23	g/l
	CPR-HGHF	0.925	g/l
LGHF	blank group	calibration sample	D1	D2	D1/D2	TG
0.2244	0.0647	0.4427	0.1597	0.378	0.422487	0.776277	0.828577
0.2488	0.0644	0.5361	0.1844	0.4717	0.390926	0.718288
0.2647	0.0527	0.4457	0.212	0.393	0.53944	0.991167
HGHF	blank group	calibration sample	D1	D2	D1/D2	TG
0.556	0.0647	0.4427	0.4913	0.378	1.29974	3.17557	2.90794
0.552	0.0644	0.5361	0.4876	0.4717	1.03371	2.5256
0.5389	0.0527	0.4457	0.4862	0.393	1.23715	3.02266
3
LGLF	blank group	calibration sample	D1	D2	D1/D2	TG
0.1382	0.0647	0.4427	0.0735	0.378	0.194444	0.327455	0.313437
0.1422	0.0644	0.5361	0.0778	0.4717	0.164935	0.27776
0.1309	0.0527	0.4457	0.0782	0.393	0.198982	0.335097
	Calibration sample concentration	2.26	mmol/l
	CPR-LGLF	1.342	g/l
	CPR-LGHF	1.211	g/l
	CPR-HGHF	1.203	g/l
LGHF	blank group	calibration sample	D1	D2	D1/D2	TG
0.2421	0.0647	0.4427	0.1774	0.378	0.469312	0.875843	0.817756
0.2563	0.0644	0.5361	0.1919	0.4717	0.406826	0.75923
0.225	0.0527	0.4457	0.1723	0.393	0.438422	0.818195
HGHF	blank group	calibration sample	D1	D2	D1/D2	TG
0.5539	0.0647	0.4427	0.4892	0.378	1.29418	2.43129	2.25672
0.5543	0.0644	0.5361	0.4899	0.4717	1.03858	1.95112
0.5522	0.0527	0.4457	0.4995	0.393	1.27099	2.38773
